# Supplementary material for: Contacts in the last 90,000 years over the Strait of Gibraltar evidenced by genetic analysis of wild boar (Sus scrofa)
Source: PLoS One. 2017 Jul 25;12(7):e0181929. doi: 10.1371/journal.pone.0181929 (PMC5526546; doi:10.1371/journal.pone.0181929)
Supplement: S2 Table — Tables with information about cytochrome b (Table A), the control region (Table B) and the Y-chromosome (Table C) sequences. The original code, country of origin, species, state, accession numbers, haplotypes, clades and authors have been indicated. (XLSX) [file pone.0181929.s002.xlsx]

## Sheet:  Table A
S2 Table. Tables with information about the sequences obtained from GenBank and those from this study.
Tables with information about cytochrome b (Table A), the control region (Table B) and the Y-chromosome (Table C) sequences. The original code, country of origin, species, state, accession numbers, haplotypes, clades and authors have been indicated.
(A) Table with mitochondrial cytochrome b sequences obtained from GenBank and those from this study
Name: This is the name given to the sequences in this study, and refer to the country of origin.
Code: Name given to samples (isolates) by the original authors
Country: We indicate the country of origin of the sample whenever possible.
Status: Wild boar.
Haplotypes according Ramírez et al. [1]: we indicate the haplotype code give in this study as a reference.
Haplotypes in this study: The haplotypes obtained in this study with DnaSP 5.10.
Clade: The clades obtained in this study from the phylogenetic tree.
Source: Reference of each sequence in GenBank. In some cases given its relevance, we added a second reference, wich identifies another study that used the same sequence.
Phylogenetic trees were constructed with pink colored samples.
Networks were constructed with green colored samples.
CYTOCHROME B
Name		Code	Accession number	Species	Country	Status	Haplotypes according Ramírez et al. [1]	Haplotypes in this study	Clade	Source
Asia A			AF136551	Sus scrofa	Unspecified	Wild	-	CB1	A	Giuffra et al. 2000 [2]
Asia B			AF136550	Sus scrofa	Unspecified	Wild	-	CB2	A	Giuffra et al. 2000 [2]
Australia A		aust1	AM492558	Sus scrofa	Australia	Wild	-	CB3	A	Mona et al. 2007 [3]
Australia B		aust2	AM492559	Sus scrofa	Australia	Wild	-	CB4	E1	Mona et al. 2007 [3]
Australia C		aust3	AM492560	Sus scrofa	Australia	Wild	-	CB3	A	Mona et al. 2007 [3]
Belgium A			EU531821	Sus scrofa	Belgium	Wild	H16	CB5	E1	Ramírez et al. 2009 [1]
Bulgaria A		bulg2	AM492593	Sus scrofa	Bulgaria	Wild	H65	CB6	E1	Mona et al. 2007 [3]
Bulgaria B		Bulgarian (1)	Z50085	Sus scrofa lybicus	Bulgaria	Wild	-	CB7	E1	Randi et al. 1996 [4]
Bulgaria C		Bulgarian (2)	Z50086	Sus scrofa lybicus	Bulgaria	Wild	-	CB8	E1	Randi et al. 1996 [4]
Bulgaria D		Ssc1	AJ314556	Sus scrofa	Bulgaria	Wild	-	CB7	E1	Randi et al. 2002 [5]
Bulgaria E		bulg1	AM492592	Sus scrofa	Bulgaria	Wild	H1	CB9	E1	Mona et al. 2007 [3]
China A		wb11351	EF545568	Sus scrofa	China	Wild	-	CB10	A	Wu et al. 2007 [6]
China B		wb326	EF545585	Sus scrofa	China	Wild	-	CB11	A	Wu et al. 2007 [6]
China C			EU333163	Sus scrofa	China	Wild	-	CB3	A	Yu et al. 2007 (Unpublished)
China D		Yunnan wild boar 2	DQ315600	Sus scrofa	China	Wild	H74	CB12	A	Wu et al. 2006 [7]
China E		Yunnan wild boar 1	DQ315599	Sus scrofa	China	Wild	H75	CB13	A	Wu et al. 2006 [7]
China F		lawb11	GU135826	Sus scrofa	China	Wild	-	CB3	A	Liu et al. 2010 (Unpublished)
China G		wb11349	EF545569	Sus scrofa	China	Wild	-	CB14	A	Wu et al. 2007 [6]
China H		jxwb05	GU135825	Sus scrofa	China	Wild	-	CB15	A	Liu et al. 2010 (Unpublished)
China I		wb11348	EF545570	Sus scrofa	China	Wild	-	CB3	A	Wu et al. 2007 [6]
China J		lawb11	EF545571	Sus scrofa	China	Wild	-	CB15	A	Liu et al. 2010 (Unpublished)
China K		wb11342	EF545572	Sus scrofa	China	Wild	-	CB16	A	Wu et al. 2007 [6]
China L		wb11365	EF545573	Sus scrofa	China	Wild	-	CB13	A	Wu et al. 2007 [6]
China M		wbjx4b	EF545579	Sus scrofa	China	Wild	-	CB3	A	Wu et al. 2007 [6]
China N		wbdb6	EF545580	Sus scrofa	China	Wild	-	CB3	A	Wu et al. 2007 [6]
China O		wb371	EF545586	Sus scrofa	China	Wild	-	CB12	A	Wu et al. 2007 [6]
China P		tZwb12	GU135805	Sus scrofa	China	Wild	-	CB14	A	Liu et al. 2010 (Unpublished)
China Q		XSHWB1	GU135806	Sus scrofa	China	Wild	-	CB3	A	Liu et al. 2010 (Unpublished)
China R		dbwb02	GU135807	Sus scrofa	China	Wild	-	CB3	A	Liu et al. 2010 (Unpublished)
China S		dbwb07	GU135808	Sus scrofa	China	Wild	-	CB17	A	Liu et al. 2010 (Unpublished)
China V		zjwb01	GU135828	Sus scrofa	China	Wild	-	CB3	A	Liu et al. 2010 (Unpublished)
China W		zjwb02	GU135829	Sus scrofa	China	Wild	-	CB3	A	Liu et al. 2010 (Unpublished)
China X		zjwb03	GU135830	Sus scrofa	China	Wild	-	CB18	A	Liu et al. 2010 (Unpublished)
China Y		zjwb04	GU135831	Sus scrofa	China	Wild	-	CB18	A	Liu et al. 2010 (Unpublished)
China Z		zjwb05	GU135832	Sus scrofa	China	Wild	-	CB9	E1	Liu et al. 2010 (Unpublished)
China AA		zjwb06	GU135833	Sus scrofa	China	Wild	-	CB9	E1	Liu et al. 2010 (Unpublished)
China BB		zjwb07	GU135834	Sus scrofa	China	Wild	-	CB3	A	Liu et al. 2010 (Unpublished)
China CC		zjwb08	GU135835	Sus scrofa	China	Wild	-	CB3	A	Liu et al. 2010 (Unpublished)
China DD		zjwb09	GU135836	Sus scrofa	China	Wild	-	CB3	A	Liu et al. 2010 (Unpublished)
China EE		zjwb10	GU135837	Sus scrofa	China	Wild	-	CB3	A	Liu et al. 2010 (Unpublished)
China FF			KC505411	Sus scrofa	China	Wild	-	CB19	A	Jin, L. 2014 (Unpublished)
China GG		71azjwb	GU135786	Sus scrofa	China	Wild	-	CB3	A	Liu et al. 2010 (Unpublished)
China HH		71bzjwb	GU135787	Sus scrofa	China	Wild	-	CB3	A	Liu et al. 2010 (Unpublished)
China II		73bjxwb	GU135790	Sus scrofa	China	Wild	-	CB3	A	Liu et al. 2010 (Unpublished)
China JJ		74adbwb	GU135791	Sus scrofa	China	Wild	-	CB3	A	Liu et al. 2010 (Unpublished)
China KK		74bdbwb	GU135792	Sus scrofa	China	Wild	-	CB3	A	Liu et al. 2010 (Unpublished)
China LL		75adbwb_z	GU135793	Sus scrofa	China	Wild	-	CB18	A	Liu et al. 2010 (Unpublished)
China MM		75bdbwb_z	GU135794	Sus scrofa	China	Wild	-	CB18	A	Liu et al. 2010 (Unpublished)
China NN		jshwb1	GU135821	Sus scrofa	China	Wild	-	CB3	A	Liu et al. 2010 (Unpublished)
China OO		jshwb3	GU135822	Sus scrofa	China	Wild	-	CB20	A	Liu et al. 2010 (Unpublished)
China PP		jxwb03	GU135823	Sus scrofa	China	Wild	-	CB3	A	Liu et al. 2010 (Unpublished)
China QQ		jxwb04	GU135824	Sus scrofa	China	Wild	-	CB3	A	Liu et al. 2010 (Unpublished)
China RR		cina1	AM492597	Sus scrofa	China	Wild	H50	CB21	A	Mona et al. 2007 [3]
China SS		cina10	AM492598	Sus scrofa	China	Wild	H28	CB3	A	Mona et al. 2007 [3]
China TT		cina11	AM492599	Sus scrofa	China	Wild	H28	CB3	A	Mona et al. 2007 [3]
China UU		cina12	AM492600	Sus scrofa	China	Wild	H57	CB22	A	Mona et al. 2007 [3]
China VV		cina13	AM492601	Sus scrofa	China	Wild	H58	CB3	A	Mona et al. 2007 [3]
China WW		cina2	AM492602	Sus scrofa	China	Wild	H59	CB23	A	Mona et al. 2007 [3]
China XX		cina3	AM492603	Sus scrofa	China	Wild	H28	CB3	A	Mona et al. 2007 [3]
China YY		cina4	AM492604	Sus scrofa	China	Wild	H60	CB24	A	Mona et al. 2007 [3]
China ZZ		cina5	AM492605	Sus scrofa	China	Wild	H61	CB18	A	Mona et al. 2007 [3]
China AAA		cina6	AM492606	Sus scrofa	China	Wild	H28	CB3	A	Mona et al. 2007 [3]
China BBB		cina7	AM492607	Sus scrofa	China	Wild	H62	CB25	A	Mona et al. 2007 [3]
China CCC		cina8	AM492608	Sus scrofa	China	Wild	H63	CB26	A	Mona et al. 2007 [3]
China DDD		cina9	AM492609	Sus scrofa	China	Wild	H64	CB27	A	Mona et al. 2007 [3]
China, Hainan A		hnwb02	GU135810	Sus scrofa	China	Wild	-	CB17	A	Liu et al. 2010 (Unpublished)
China, Hainan B		hnwb03	GU135811	Sus scrofa	China	Wild	-	CB17	A	Liu et al. 2010 (Unpublished)
China, Hainan C		72ahnwb	GU135788	Sus scrofa	China	Wild	-	CB17	A	Liu et al. 2010 (Unpublished)
China, Hainan D		hnwb08	GU135813	Sus scrofa	China	Wild	-	CB28	A	Liu et al. 2010 (Unpublished)
China, Hainan E		hnwb10	GU135814	Sus scrofa	China	Wild	-	CB16	A	Liu et al. 2010 (Unpublished)
China, Hainan F		hnwb11	GU135815	Sus scrofa	China	Wild	-	CB16	A	Liu et al. 2010 (Unpublished)
China, Hainan G		hnwb15	GU135816	Sus scrofa	China	Wild	-	CB16	A	Liu et al. 2010 (Unpublished)
China, Hainan H		hnwb17	GU135817	Sus scrofa	China	Wild	-	CB17	A	Liu et al. 2010 (Unpublished)
China, Hainan I		hnwb18	GU135818	Sus scrofa	China	Wild	-	CB28	A	Liu et al. 2010 (Unpublished)
China, Hainan J		hnwb97	GU135819	Sus scrofa	China	Wild	-	CB16	A	Liu et al. 2010 (Unpublished)
China, Hainan K		hnwb98	GU135820	Sus scrofa	China	Wild	-	CB17	A	Liu et al. 2010 (Unpublished)
China, Hainan L		Hainan wild boar 1	DQ315597	Sus scrofa	China	Wild	H22	CB16	A	Wu et al. 2006 [7]
China, Hainan M		Hainan wild boar 2	DQ315598	Sus scrofa	China	Wild	H44	CB17	A	Wu et al. 2006 [7]
China , Hainan N		72bhnwb	GU135789	Sus scrofa	China	Wild	-	CB28	A	Liu et al. 2010 (Unpublished)
China , Hainan O		hnwb05	GU135812	Sus scrofa	China	Wild	-	CB16	A	Liu et al. 2010 (Unpublished)
China , Hainan P		hnwb01	GU135809	Sus scrofa	China	Wild	-	CB17	A	Liu et al. 2010 (Unpublished)
China , Hainan Q		hnwb05	GU135812	Sus scrofa	China	Wild	-	CB16	A	Liu et al. 2010 (Unpublished)
Europe A			AF136542	Sus scrofa	Unspecified	Wild	H24	CB29	E1	Giuffra et al. 2000 [2]
Europe B			FJ236998	Sus scrofa	Unspecified	Wild	-	CB9	E1	Alves and Fernández 2008 (Unpublished)
Europe C			FJ236999	Sus scrofa	Unspecified	Wild	-	CB9	E1	Alves and Fernández 2008 (Unpublished)
Europe D			FJ237000	Sus scrofa	Unspecified	Wild	-	CB9	E1	Alves and Fernández 2008 (Unpublished)
Europe E			FJ237001	Sus scrofa	Unspecified	Wild	-	CB9	E1	Alves and Fernández 2008 (Unpublished)
Europe F			FJ237002	Sus scrofa	Unspecified	Wild	-	CB9	E1	Alves and Fernández 2008 (Unpublished)
Europe G			FJ237003	Sus scrofa	Unspecified	Wild	-	CB9	E1	Alves and Fernández 2008 (Unpublished)
Europe H			AF136541	Sus scrofa	Unspecified	Wild	H1	CB9	E1	Giuffra et al. 2000 [2]
Europe I			KP301137	Sus scrofa scrofa	Unspecified	Wild	-	CB3	A	Hu, X. and Yang, E. 2015 (Unpublished)
Europe J			GQ338965	Sus scrofa	Unspecified	Wild	-	CB30	E1	Gongora et al. 2011 [8]
Indonesia, Bali A		bali1	AM492561	Sus scrofa	Indonesia	Wild	-	CB31	A	Mona et al. 2007 [3]
Indonesia, Bali B		bali10	AM492562	Sus scrofa	Indonesia	Wild	-	CB3	A	Mona et al. 2007 [3]
Indonesia, Bali C		bali2	AM492563	Sus scrofa	Indonesia	Wild	-	CB3	A	Mona et al. 2007 [3]
Indonesia, Bali D		bali3	AM492564	Sus scrofa	Indonesia	Wild	-	CB32	A	Mona et al. 2007 [3]
Indonesia, Bali E		bali4	AM492565	Sus scrofa	Indonesia	Wild	-	CB3	A	Mona et al. 2007 [3]
Indonesia, Bali F		bali5	AM492566	Sus scrofa	Indonesia	Wild	-	CB3	A	Mona et al. 2007 [3]
Indonesia, Bali G		bali6	AM492567	Sus scrofa	Indonesia	Wild	-	CB3	A	Mona et al. 2007 [3]
Indonesia, Bali H		bali7	AM492568	Sus scrofa	Indonesia	Wild	-	CB32	A	Mona et al. 2007 [3]
Indonesia, Bali I		bali8	AM492569	Sus scrofa	Indonesia	Wild	-	CB3	A	Mona et al. 2007 [3]
Indonesia, Bali J		bali9	AM492570	Sus scrofa	Indonesia	Wild	-	CB3	A	Mona et al. 2007 [3]
Indonesia, Borneo		born1	AM492591	Sus scrofa	Indonesia	Wild	-	CB3	A	Mona et al. 2007 [3]
Indonesia, Flores A		flor1	AM492610	Sus scrofa	Indonesia	Wild	-	CB32	A	Mona et al. 2007 [3]
Indonesia, Flores B		flor2	AM492611	Sus scrofa	Indonesia	Wild	-	CB33	A	Mona et al. 2007 [3]
Indonesia, Flores C		flor3	AM492612	Sus scrofa	Indonesia	Wild	-	CB33	A	Mona et al. 2007 [3]
Indonesia, Java A		javoc1	AM492634	Sus scrofa	Indonesia	Wild	-	CB32	A	Mona et al. 2007 [3]
Indonesia, Java B		javoc2	AM492635	Sus scrofa	Indonesia	Wild	-	CB3	A	Mona et al. 2007 [3]
Indonesia, Java C		javoc3	AM492636	Sus scrofa	Indonesia	Wild	-	CB3	A	Mona et al. 2007 [3]
Indonesia, Java D		javoc4	AM492637	Sus scrofa	Indonesia	Wild	-	CB9	E1	Mona et al. 2007 [3]
Indonesia, Java E		javoc5	AM492638	Sus scrofa	Indonesia	Wild	-	CB32	A	Mona et al. 2007 [3]
Indonesia, Java F		javoc6	AM492639	Sus scrofa	Indonesia	Wild	-	CB17	A	Mona et al. 2007 [3]
Indonesia, Java G		javoc7	AM492640	Sus scrofa	Indonesia	Wild	-	CB9	E1	Mona et al. 2007 [3]
Indonesia, Java H		javoc8	AM492641	Sus scrofa	Indonesia	Wild	-	CB3	A	Mona et al. 2007 [3]
Indonesia, Java I		javoc9	AM492642	Sus scrofa	Indonesia	Wild	-	CB32	A	Mona et al. 2007 [3]
Indonesia, Java J		javct1	AM492627	Sus scrofa	Indonesia	Wild	-	CB3	A	Mona et al. 2007 [3]
Indonesia, Java K		javct2	AM492628	Sus scrofa	Indonesia	Wild	-	CB3	A	Mona et al. 2007 [3]
Indonesia, Java L		javct3	AM492629	Sus scrofa	Indonesia	Wild	-	CB3	A	Mona et al. 2007 [3]
Indonesia, Java M		javct4	AM492630	Sus scrofa	Indonesia	Wild	-	CB3	A	Mona et al. 2007 [3]
Indonesia, Java N		javct5	AM492631	Sus scrofa	Indonesia	Wild	-	CB16	A	Mona et al. 2007 [3]
Indonesia, Java O		javct6	AM492632	Sus scrofa	Indonesia	Wild	-	CB3	A	Mona et al. 2007 [3]
Indonesia, Java P		javct7	AM492633	Sus scrofa	Indonesia	Wild	-	CB3	A	Mona et al. 2007 [3]
Indonesia, Ceram A		molu1	AM492643	Sus scrofa	Indonesia	Wild	-	CB17	A	Mona et al. 2007 [3]
Indonesia, Ceram B		molu2	AM492644	Sus scrofa	Indonesia	Wild	-	CB32	A	Mona et al. 2007 [3]
Indonesia, West New Guinea A		bhmk1	AM492571	Sus scrofa	Indonesia	Wild	-	CB32	A	Mona et al. 2007 [3]
Indonesia, West New Guinea B		bhmk2	AM492572	Sus scrofa	Indonesia	Wild	-	CB32	A	Mona et al. 2007 [3]
Indonesia, West New Guinea C		bhmk3	AM492573	Sus scrofa	Indonesia	Wild	-	CB34	A	Mona et al. 2007 [3]
Indonesia, West New Guinea D		bhmk4	AM492574	Sus scrofa	Indonesia	Wild	-	CB34	A	Mona et al. 2007 [3]
Indonesia, West New Guinea E		bhna1	AM492575	Sus scrofa	Indonesia	Wild	-	CB3	A	Mona et al. 2007 [3]
Indonesia, West New Guinea F		bhna2	AM492576	Sus scrofa	Indonesia	Wild	-	CB17	A	Mona et al. 2007 [3]
Indonesia, West New Guinea G		bhna3	AM492577	Sus scrofa	Indonesia	Wild	-	CB32	A	Mona et al. 2007 [3]
Indonesia, West New Guinea H		bhna4	AM492578	Sus scrofa	Indonesia	Wild	-	CB3	A	Mona et al. 2007 [3]
Indonesia, West New Guinea I		ijhl1	AM492613	Sus scrofa	Indonesia	Wild	-	CB3	A	Mona et al. 2007 [3]
Indonesia, West New Guinea J		ijhl2	AM492614	Sus scrofa	Indonesia	Wild	-	CB32	A	Mona et al. 2007 [3]
Indonesia, West New Guinea K		ijhl3	AM492615	Sus scrofa	Indonesia	Wild	-	CB32	A	Mona et al. 2007 [3]
Indonesia, West New Guinea L		ijhl4	AM492616	Sus scrofa	Indonesia	Wild	-	CB32	A	Mona et al. 2007 [3]
Indonesia, West New Guinea M		bhse1	AM492579	Sus scrofa	Indonesia	Wild	-	CB3	A	Mona et al. 2007 [3]
Indonesia, West New Guinea N		bhse2	AM492580	Sus scrofa	Indonesia	Wild	-	CB3	A	Mona et al. 2007 [3]
Indonesia, West New Guinea O		bhse3	AM492581	Sus scrofa	Indonesia	Wild	-	CB31	A	Mona et al. 2007 [3]
Indonesia, West New Guinea P		bhso1	AM492582	Sus scrofa	Indonesia	Wild	-	CB35	A	Mona et al. 2007 [3]
Indonesia, West New Guinea Q		bhso2	AM492583	Sus scrofa	Indonesia	Wild	-	CB35	A	Mona et al. 2007 [3]
Indonesia, West New Guinea R		bhso3	AM492584	Sus scrofa	Indonesia	Wild	-	CB32	A	Mona et al. 2007 [3]
Indonesia, West New Guinea S		bhso4	AM492585	Sus scrofa	Indonesia	Wild	-	CB35	A	Mona et al. 2007 [3]
Indonesia, West New Guinea T		bhso5	AM492586	Sus scrofa	Indonesia	Wild	-	CB17	A	Mona et al. 2007 [3]
Indonesia, West New Guinea U		bhso6	AM492587	Sus scrofa	Indonesia	Wild	-	CB17	A	Mona et al. 2007 [3]
Indonesia, West New Guinea V		bhso7	AM492588	Sus scrofa	Indonesia	Wild	-	CB32	A	Mona et al. 2007 [3]
Indonesia, West New Guinea W		bhso8	AM492589	Sus scrofa	Indonesia	Wild	-	CB32	A	Mona et al. 2007 [3]
Indonesia, West New Guinea X		bhso9	AM492590	Sus scrofa	Indonesia	Wild	-	CB3	A	Mona et al. 2007 [3]
Indonesia, West New Guinea Y		asmat1	AM492546	Sus scrofa	Indonesia	Wild	-	CB32	A	Mona et al. 2007 [3]
Indonesia, West New Guinea Z		asmat10	AM492547	Sus scrofa	Indonesia	Wild	-	CB32	A	Mona et al. 2007 [3]
Indonesia, West New Guinea AA		asmat11	AM492548	Sus scrofa	Indonesia	Wild	-	CB36	A	Mona et al. 2007 [3]
Indonesia, West New Guinea BB		asmat12	AM492549	Sus scrofa	Indonesia	Wild	-	CB36	A	Mona et al. 2007 [3]
Indonesia, West New Guinea CC		asmat2	AM492550	Sus scrofa	Indonesia	Wild	-	CB32	A	Mona et al. 2007 [3]
Indonesia, West New Guinea DD		asmat3	AM492551	Sus scrofa	Indonesia	Wild	-	CB37	A	Mona et al. 2007 [3]
Indonesia, West New Guinea EE		asmat4	AM492552	Sus scrofa	Indonesia	Wild	-	CB32	A	Mona et al. 2007 [3]
Indonesia, West New Guinea FF		asmat5	AM492553	Sus scrofa	Indonesia	Wild	-	CB32	A	Mona et al. 2007 [3]
Indonesia, West New Guinea GG		asmat6	AM492554	Sus scrofa	Indonesia	Wild	-	CB36	A	Mona et al. 2007 [3]
Indonesia, West New Guinea HH		asmat7	AM492555	Sus scrofa	Indonesia	Wild	-	CB32	A	Mona et al. 2007 [3]
Indonesia, West New Guinea II		asmat8	AM492556	Sus scrofa	Indonesia	Wild	-	CB37	A	Mona et al. 2007 [3]
Indonesia, West New Guinea JJ		asmat9	AM492557	Sus scrofa	Indonesia	Wild	-	CB36	A	Mona et al. 2007 [3]
Iran A			EU531827	Sus scrofa	Iran	Wild	H31	CB38	E2	Ramírez et al. 2009 [1]
Iran B			EU531832	Sus scrofa	Iran	Wild	H52	CB39	NE	Ramírez et al. 2009 [1]
Iran C			EU531833	Sus scrofa	Iran	Wild	H53	CB39	NE	Ramírez et al. 2009 [1]
Iran D			EU531831	Sus scrofa	Iran	Wild	H51	CB40	A	Ramírez et al. 2009 [1]
Iran E			EU531834	Sus scrofa	Iran	Wild	H54	CB41	NE	Ramírez et al. 2009 [1]
Israel A		isr1	AM492617	Sus scrofa	Israel	Wild	H1	CB9	E1	Mona et al. 2007 [3]
Israel B		isr2	AM492618	Sus scrofa	Israel	Wild	H1	CB9	E1	Mona et al. 2007 [3]
Israel C		isr3	AM492619	Sus scrofa	Israel	Wild	H1	CB9	E1	Mona et al. 2007 [3]
Israel D		Israel Wild Boar1	AF163099	Sus scrofa	Israel	Wild	-	CB9	E1	Giuffra et al. 2000 [2]
Italy A		European wild boar 1	AB015082	Sus scrofa	Italy	Wild	-	CB42	E2	Watanobe et al. 1999 [9]
Italy B		European wild boar 3	AB015083	Sus scrofa	Italy	Wild	-	CB43	E2	Watanobe et al. 1999 [9]
Italy C			AF136549	Sus scrofa	Italy	Wild	H23	CB44	NE	Giuffra et al. 2000 [2]
Italy D			AF304201	Sus scrofa	Italy	Wild	-	CB43	E2	Kijas and Andersson 2001 [10]
Italy E		ita2	AM492621	Sus scrofa	Italy	Wild	H67	CB45	E2	Mona et al. 2007 [3]
Italy F		ita4	AM492623	Sus scrofa	Italy	Wild	H67	CB45	E2	Mona et al. 2007 [3]
Italy G			Z50088	Sus scrofa majori	Italy	Wild	-	CB46	E2	Randi et al. 1996 [4]
Italy H		ita1	AM492620	Sus scrofa	Italy	Wild	H66	CB47	E1	Mona et al. 2007 [3]
Italy I		ita7	AM492626	Sus scrofa	Italy	Wild	H15	CB9	E1	Mona et al. 2007 [3]
Italy J		ita3	AM492622	Sus scrofa	Italy	Wild	H67	CB45	E2	Mona et al. 2007 [3]
Italy K		ita5	AM492624	Sus scrofa	Italy	Wild	H68	CB42	E2	Mona et al. 2007 [3]
Italy L		ita6	AM492625	Sus scrofa	Italy	Wild	H1	CB9	E1	Mona et al. 2007 [3]
Japan A			Z50087	Sus scrofa leucomystax	Japan	Wild	-	CB48	E1	Randi et al. 1996 [4]
Japan B		Japanese wild boar 55	AB015067	Sus scrofa leucomystax	Japan	Wild	H45	CB49	A	Watanobe et al. 1999 [9]
Japan C		Japanese wild boar Kyushu	LC137897	Sus scrofa leucomystax	Japan	Wild	-	CB17	A	Yoshikawa et al. 2016 [11]
Japan D		Japanese wild boar 72	AB015070	Sus scrofa leucomystax	Japan	Wild	H47	CB51	A	Watanobe et al. 1999 [9]
Japan E		Japanese wild boar 1	AB015069	Sus scrofa leucomystax	Japan	Wild	H46	CB20	A	Watanobe et al. 1999 [9]
Japan F		Japanese wild boar Kanto1	LC137898	Sus scrofa leucomystax	Japan	Wild	-	CB51	A	Yoshikawa et al. 2016 [11]
Japan G		Japanese wild boar Kanto2	LC137899	Sus scrofa leucomystax	Japan	Wild	-	CB51	A	Yoshikawa et al. 2016 [11]
Japan I		Japanese wild boar 4	AB015066	Sus scrofa leucomystax	Japan	Wild	-	CB55	A	Watanobe et al. 1999 [9]
Japan J		Ssc2	AJ314557	Sus scrofa	Japan	Wild	-	CB48	E1	Randi et al. 2002 [5]
Japan K		Japanese wild boar 11	AB015068	Sus scrofa leucomystax	Japan	Wild	-	CB56	A	Watanobe et al. 1999 [9]
Japan L		Japanese wild boar 2	AB015065	Sus scrofa leucomystax	Japan	Wild	-	CB17	A	Watanobe et al. 1999 [9]
Japan, Ryukyu A			LC133259	Sus scrofa riukiuanus	Japan	Wild	-	CB57	A	Yoshikawa et al. 2016 [11]
Japan, Ryukyu B			LC133260	Sus scrofa riukiuanus	Japan	Wild	-	CB57	A	Yoshikawa et al. 2016 [11]
Japan, Ryukyu C			LC133261	Sus scrofa riukiuanus	Japan	Wild	-	CB52	A	Yoshikawa et al. 2016 [11]
Japan, Ryukyu D			LC133262	Sus scrofa riukiuanus	Japan	Wild	-	CB53	A	Yoshikawa et al. 2016 [11]
Japan, Ryukyu E			LC133263	Sus scrofa riukiuanus	Japan	Wild	-	CB58	A	Yoshikawa et al. 2016 [11]
Japan, Ryukyu F			LC133264	Sus scrofa riukiuanus	Japan	Wild	-	CB59	A	Yoshikawa et al. 2016 [11]
Japan, Ryukyu G			LC133265	Sus scrofa riukiuanus	Japan	Wild	-	CB54	A	Yoshikawa et al. 2016 [11]
Japan, Ryukyu H			LC133266	Sus scrofa riukiuanus	Japan	Wild	-	CB60	A	Yoshikawa et al. 2016 [11]
Japan, Ryukyu I			LC133267	Sus scrofa riukiuanus	Japan	Wild	-	CB52	A	Yoshikawa et al. 2016 [11]
Japan, Ryukyu J			LC133268	Sus scrofa riukiuanus	Japan	Wild	-	CB52	A	Yoshikawa et al. 2016 [11]
Japan, Ryukyu K			LC133269	Sus scrofa riukiuanus	Japan	Wild	-	CB52	A	Yoshikawa et al. 2016 [11]
Japan, Ryukyu L			LC133270	Sus scrofa riukiuanus	Japan	Wild	-	CB50	A	Yoshikawa et al. 2016 [11]
Japan, Ryukyu M		Ryukyu wild boar 6	AB015074	Sus scrofa riukiuanus	Japan	Wild	H48	CB50	A	Watanobe et al. 1999 [9]
Japan, Ryukyu N		Ryukyu wild boar 1	AB015071	Sus scrofa riukiuanus	Japan	Wild	H41	CB52	A	Watanobe et al. 1999 [9]
Japan, Ryukyu O		Ryukyu wild boar 2	AB015072	Sus scrofa riukiuanus	Japan	Wild	H40	CB53	A	Watanobe et al. 1999 [9]
Japan, Ryukyu P		Ryukyu wild boar 5	AB015073	Sus scrofa riukiuanus	Japan	Wild	H39	CB54	A	Watanobe et al. 1999 [9]
Japan, Ryukyu T		Ryukyu wild boar 10	AB015075	Sus scrofa riukiuanus	Japan	Wild	H41	CB52	A	Watanobe et al. 1999 [9]
Korea A		KWB1	AY574047	Sus scrofa	Korea	Wild	-	CB62	A	Cho et al. 2006 (Unpublished)
Korea B		CGRB440	AY634180	Sus scrofa	Korea	Wild	-	CB63	A	Han et al. 2004 (Unpublished)
Korea C		CGRB441	AY634181	Sus scrofa	Korea	Wild	-	CB64	A	Han et al. 2004 (Unpublished)
Korea D		SAI-1	AY634188	Sus scrofa	Korea	Wild	-	CB65	A	Han et al. 2004 (Unpublished)
Korea E			AY830171	Sus scrofa coreanus	Korea	Wild	H35	CB66	A	Han et al. 2004 (Unpublished)
Korea F		KS29	DQ207754	Sus scrofa	Korea	Wild	-	CB67	A	Cho et al. 2006 (Unpublished)
Korea G		KS31	DQ207755	Sus scrofa	Korea	Wild	-	CB68	A	Cho et al. 2006 (Unpublished)
Korea H		KS02	DQ268530	Sus scrofa	Korea	Wild	-	CB69	A	Cho et al. 2006 (Unpublished)
Korea I		S1	EU090702	Sus scrofa	Korea	Wild	-	CB66	A	Cho et al. 2006 (Unpublished)
Korea J		CGRB442	AY634182	Sus scrofa	Korea	Wild	H43	CB70	A	Han et al. 2004 (Unpublished)
Korea K		CGRB445	AY634185	Sus scrofa	Korea	Wild	H42	CB71	A	Han et al. 2004 (Unpublished)
Korea L		CGRB443	AY634183	Sus scrofa	Korea	Wild	-	CB72	A	Han et al. 2004 (Unpublished)
Korea M		KS17	DQ207753	Sus scrofa	Korea	Wild	-	CB73	A	Cho et al. 2006 (Unpublished)
Korea N		CGRB444	AY634184	Sus scrofa	Korea	Wild	H35	CB66	A	Han et al. 2004 (Unpublished)
Korea O		CGRB446	AY634186	Sus scrofa	Korea	Wild	H35	CB74	A	Han et al. 2004 (Unpublished)
Korea P		CGRB447	AY634187	Sus scrofa	Korea	Wild	-	CB66	A	Han et al. 2004 (Unpublished)
Korea Q		CGRB565	AY692029	Sus scrofa coreanus	Korea	Wild	H96	CB75	A	Han et al. 2004 (Unpublished)
Korea R		CGRB566	AY692030	Sus scrofa coreanus	Korea	Wild	H95	CB76	A	Han et al. 2004 (Unpublished)
Korea S		NJAES2	AY692031	Sus scrofa coreanus	Korea	Wild	H94	CB77	A	Han et al. 2004 (Unpublished)
Korea T		CGRB662	AY692032	Sus scrofa coreanus	Korea	Wild	H93	CB78	A	Han et al. 2004 (Unpublished)
Korea U		KS14	EU090703	Sus scrofa	Korea	Wild	-	CB3	A	Cho et al. 2006 (Unpublished)
Korea V			AY830159	Sus scrofa coreanus	South Korea	Wild	H92	CB69	A	Han et al. 2004 (Unpublished)
Korea W			AY830160	Sus scrofa coreanus	South Korea	Wild	H91	CB66	A	Han et al. 2004 (Unpublished)
Korea X			AY830161	Sus scrofa coreanus	South Korea	Wild	H90	CB79	A	Han et al. 2004 (Unpublished)
Korea Y			AY830162	Sus scrofa coreanus	South Korea	Wild	H89	CB73	A	Han et al. 2004 (Unpublished)
Korea Z			AY830163	Sus scrofa coreanus	South Korea	Wild	H88	CB80	A	Han et al. 2004 (Unpublished)
Korea AA			AY830164	Sus scrofa coreanus	South Korea	Wild	H87	CB81	A	Han et al. 2004 (Unpublished)
Korea BB			AY830165	Sus scrofa coreanus	South Korea	Wild	H86	CB67	A	Han et al. 2004 (Unpublished)
Korea CC			AY830166	Sus scrofa coreanus	South Korea	Wild	H85	CB82	A	Han et al. 2004 (Unpublished)
Korea DD			AY830167	Sus scrofa coreanus	South Korea	Wild	H36	CB68	A	Han et al. 2004 (Unpublished)
Korea EE			AY830168	Sus scrofa coreanus	South Korea	Wild	H84	CB83	A	Han et al. 2004 (Unpublished)
Korea FF			AY830169	Sus scrofa coreanus	South Korea	Wild	H83	CB66	A	Han et al. 2004 (Unpublished)
Korea GG			AY830170	Sus scrofa coreanus	South Korea	Wild	H82	CB3	A	Han et al. 2004 (Unpublished)
Korea HH			AY830171	Sus scrofa coreanus	South Korea	Wild	H35	CB66	A	Han et al. 2004 (Unpublished)
Korea II			AY830172	Sus scrofa coreanus	South Korea	Wild	H35	CB66	A	Han et al. 2004 (Unpublished)
Malaysia		myw4	EF545592	Sus scrofa	Malaysia	Wild	-	CB84	-	Wu et al. 2006 [6]
Mongolia A			KM215164	Sus scrofa	Mongolia	Wild	-	CB17	A	Bayarlkhagva et al. 2014 (Unpublished)
Mongolia B			KM215165	Sus scrofa	Mongolia	Wild	-	CB3	A	Bayarlkhagva et al. 2014 (Unpublished)
Mongolia C			KM215166	Sus scrofa	Mongolia	Wild	-	CB17	A	Bayarlkhagva et al. 2014 (Unpublished)
Mongolia D			KM215167	Sus scrofa	Mongolia	Wild	-	CB85	A	Bayarlkhagva et al. 2014 (Unpublished)
Mongolia E			KM215168	Sus scrofa	Mongolia	Wild	-	CB3	A	Bayarlkhagva et al. 2014 (Unpublished)
Mongolia F			KM215169	Sus scrofa	Mongolia	Wild	-	CB86	A	Bayarlkhagva et al. 2014 (Unpublished)
Mongolia G			KM215170	Sus scrofa	Mongolia	Wild	-	CB3	A	Bayarlkhagva et al. 2014 (Unpublished)
Mongolia H			KM215171	Sus scrofa	Mongolia	Wild	-	CB17	A	Bayarlkhagva et al. 2014 (Unpublished)
Mongolia I			KM215172	Sus scrofa	Mongolia	Wild	-	CB87	A	Bayarlkhagva et al. 2014 (Unpublished)
Mongolia J			KM215173	Sus scrofa	Mongolia	Wild	-	CB3	A	Bayarlkhagva et al. 2014 (Unpublished)
Mongolia K			KM215174	Sus scrofa	Mongolia	Wild	-	CB3	A	Bayarlkhagva et al. 2014 (Unpublished)
Mongolia L			KM215175	Sus scrofa	Mongolia	Wild	-	CB88	A	Bayarlkhagva et al. 2014 (Unpublished)
Mongolia M			KM215176	Sus scrofa	Mongolia	Wild	-	CB89	A	Bayarlkhagva et al. 2014 (Unpublished)
Mongolia N			KM215177	Sus scrofa	Mongolia	Wild	-	CB3	A	Bayarlkhagva et al. 2014 (Unpublished)
Morocco A			EU531822	Sus scrofa	Morocco	Wild	H25	CB90	E1	Ramírez et al. 2009 [1]
Morocco B			AY237496	Sus scrofa	Morocco / Tunisia	Wild	H1	CB9	E1	Alves et al. 2003 [13] / Ramírez et al. 2009 [1]
Papua New Guinea A		pngh1	AM492645	Sus scrofa	Papua New Guinea	Wild	-	CB32	A	Mona et al. 2007 [3]
Papua New Guinea B		pngh2	AM492646	Sus scrofa	Papua New Guinea	Wild	-	CB32	A	Mona et al. 2007 [3]
Papua New Guinea C		pngh3	AM492647	Sus scrofa	Papua New Guinea	Wild	-	CB32	A	Mona et al. 2007 [3]
Papua New Guinea D		pngh4	AM492648	Sus scrofa	Papua New Guinea	Wild	-	CB32	A	Mona et al. 2007 [3]
Papua New Guinea E		pngh5	AM492649	Sus scrofa	Papua New Guinea	Wild	-	CB32	A	Mona et al. 2007 [3]
Papua New Guinea F		pngh6	AM492650	Sus scrofa	Papua New Guinea	Wild	-	CB32	A	Mona et al. 2007 [3]
Papua New Guinea G		pngh7	AM492651	Sus scrofa	Papua New Guinea	Wild	-	CB32	A	Mona et al. 2007 [3]
Papua New Guinea H		pngh8	AM492652	Sus scrofa	Papua New Guinea	Wild	-	CB32	A	Mona et al. 2007 [3]
Phacochoerus africanus			GQ338969	Phacochoerus africanus	Unspecified	Wild	-	-	-	Gongora et al. 2011 [8]
Portugal A		por1	AM492653	Sus scrofa	Portugal	Wild	H4	CB91	E1	Mona et al. 2007 [3]
Portugal B		por2	AM492654	Sus scrofa	Portugal	Wild	H4	CB91	E1	Mona et al. 2007 [3]
Romania A			GU211924	Sus scrofa	Romania	Wild	-	CB8	E1	Manea et al. 2009 (Unpublished)
Romania B		B2	KR705511	Sus scrofa	Romania	Wild	-	CB3	A	Amills, M. 2015 (Unpublished)
Romania C		B3	KR705512	Sus scrofa	Romania	Wild	-	CB92	E1	Amills, M. 2015 (Unpublished)
Romania D		B4	KR705513	Sus scrofa	Romania	Wild	-	CB3	A	Amills, M. 2015 (Unpublished)
Romania E		B5	KR705514	Sus scrofa	Romania	Wild	-	CB9	E1	Amills, M. 2015 (Unpublished)
Romania F		B6	KR705515	Sus scrofa	Romania	Wild	-	CB92	E1	Amills, M. 2015 (Unpublished)
Romania G		B7	KR705516	Sus scrofa	Romania	Wild	-	CB92	E1	Amills, M. 2015 (Unpublished)
Romania H		B8	KR705517	Sus scrofa	Romania	Wild	-	CB9	E1	Amills, M. 2015 (Unpublished)
Romania I		B9	KR705518	Sus scrofa	Romania	Wild	-	CB93	E1	Amills, M. 2015 (Unpublished)
Romania J		B10	KR705519	Sus scrofa	Romania	Wild	-	CB94	E1	Amills, M. 2015 (Unpublished)
Romania K		B11	KR705520	Sus scrofa	Romania	Wild	-	CB3	A	Amills, M. 2015 (Unpublished)
Romania L		B12	KR705521	Sus scrofa	Romania	Wild	-	CB95	E1	Amills, M. 2015 (Unpublished)
Romania M		B13	KR705522	Sus scrofa	Romania	Wild	-	CB92	E1	Amills, M. 2015 (Unpublished)
Romania N		B14	KR705523	Sus scrofa	Romania	Wild	-	CB16	A	Amills, M. 2015 (Unpublished)
Romania O		MRN1	KR705541	Sus scrofa	Romania	Wild	-	CB9	E1	Amills, M. 2015 (Unpublished)
Romania P		MRN2	KR705542	Sus scrofa	Romania	Wild	-	CB9	E1	Amills, M. 2015 (Unpublished)
Romania Q		MRN3	KR705543	Sus scrofa	Romania	Wild	-	CB9	E1	Amills, M. 2015 (Unpublished)
Romania R		MRN4	KR705544	Sus scrofa	Romania	Wild	-	CB9	E1	Amills, M. 2015 (Unpublished)
Romania S		MRN5	KR705545	Sus scrofa	Romania	Wild	-	CB9	E1	Amills, M. 2015 (Unpublished)
Romania T		MRN6	KR705546	Sus scrofa	Romania	Wild	-	CB9	E1	Amills, M. 2015 (Unpublished)
Romania U		MRN7	KR705547	Sus scrofa	Romania	Wild	-	CB9	E1	Amills, M. 2015 (Unpublished)
Romania V		MRN8	KR705548	Sus scrofa	Romania	Wild	-	CB9	E1	Amills, M. 2015 (Unpublished)
Romania W		MRN9	KR705549	Sus scrofa	Romania	Wild	-	CB9	E1	Amills, M. 2015 (Unpublished)
Romania X		MRN10	KR705550	Sus scrofa	Romania	Wild	-	CB9	E1	Amills, M. 2015 (Unpublished)
Romania Y		MRN11	KR705551	Sus scrofa	Romania	Wild	-	CB9	E1	Amills, M. 2015 (Unpublished)
Romania Z		MRN12	KR705552	Sus scrofa	Romania	Wild	-	CB9	E1	Amills, M. 2015 (Unpublished)
Romania AA		V1	KR705556	Sus scrofa	Romania	Wild	-	CB3	A	Amills, M. 2015 (Unpublished)
Romania BB		V4	KR705557	Sus scrofa	Romania	Wild	-	CB96	A	Amills, M. 2015 (Unpublished)
Romania CC		V5	KR705558	Sus scrofa	Romania	Wild	-	CB96	A	Amills, M. 2015 (Unpublished)
Romania DD		V6	KR705559	Sus scrofa	Romania	Wild	-	CB96	A	Amills, M. 2015 (Unpublished)
Romania EE		V7	KR705560	Sus scrofa	Romania	Wild	-	CB3	A	Amills, M. 2015 (Unpublished)
Romania FF		V8	KR705561	Sus scrofa	Romania	Wild	-	CB96	A	Amills, M. 2015 (Unpublished)
Romania GG		V12	KR705562	Sus scrofa	Romania	Wild	-	CB96	A	Amills, M. 2015 (Unpublished)
Romania HH		V13	KR705563	Sus scrofa	Romania	Wild	-	CB96	A	Amills, M. 2015 (Unpublished)
Romania II		V14	KR705564	Sus scrofa	Romania	Wild	-	CB96	A	Amills, M. 2015 (Unpublished)
Romania JJ		V15	KR705565	Sus scrofa	Romania	Wild	-	CB92	E1	Amills, M. 2015 (Unpublished)
Romania KK		B1	KR705510	Sus scrofa	Romania	Wild	-	CB3	A	Amills, M. 2015 (Unpublished)
Russia A		1064	HM010461	Sus scrofa	Russia	Wild	-	CB17	A	Ramayo et al. 2011 [12]
Russia B		1064	HM010462	Sus scrofa	Russia	Wild	-	CB17	A	Ramayo et al. 2011 [12]
Russia C		1067	HM010463	Sus scrofa	Russia	Wild	-	CB17	A	Ramayo et al. 2011 [12]
Russia D		1070	HM010464	Sus scrofa	Russia	Wild	-	CB17	A	Ramayo et al. 2011 [12]
Russia E		1071	HM010465	Sus scrofa	Russia	Wild	-	CB17	A	Ramayo et al. 2011 [12]
Russia F		1076	HM010466	Sus scrofa	Russia	Wild	-	CB3	A	Ramayo et al. 2011 [12]
Russia G		1079	HM010467	Sus scrofa	Russia	Wild	-	CB3	A	Ramayo et al. 2011 [12]
Russia H		1082	HM010468	Sus scrofa	Russia	Wild	-	CB17	A	Ramayo et al. 2011 [12]
Russia I		1083	HM010469	Sus scrofa	Russia	Wild	-	CB3	A	Ramayo et al. 2011 [12]
Russia J		1089	HM010470	Sus scrofa	Russia	Wild	-	CB17	A	Ramayo et al. 2011 [12]
Russia K		1094	HM010471	Sus scrofa	Russia	Wild	-	CB17	A	Ramayo et al. 2011 [12]
Russia L		1100	HM010472	Sus scrofa	Russia	Wild	-	CB97	A	Ramayo et al. 2011 [12]
Russia M		1101	HM010473	Sus scrofa	Russia	Wild	-	CB98	A	Ramayo et al. 2011 [12]
Russia N		1102	HM010474	Sus scrofa	Russia	Wild	-	CB3	A	Ramayo et al. 2011 [12]
Sardina A		Sardinian wild boar 2	Z50089	Sus scrofa meridionalis	Italy	Wild	-	CB99	E1	Randi et al. 1996 [4]
Sardinia B		Ssc3	AJ314558	Sus scrofa	Italy	Wild	-	CB99	E1	Randi et al. 2002 [5]
Spain A		SWB1	AY237510	Sus scrofa	Spain	Wild	H4	CB91	E1	Alves et al. 2003 [13]
Spain B		SWB6	AY237515	Sus scrofa	Spain	Wild	H1	CB9	E1	Alves et al. 2003 [13]
Spain C		SWB7	AY237516	Sus scrofa	Spain	Wild	H18	CB100	E1	Alves et al. 2003 [13]
Spain D		SWB3	AY237512	Sus scrofa	Spain	Wild	H4	CB91	E1	Alves et al. 2003 [13]
Spain E		WB281	EF061501	Sus scrofa	Spain	Wild	H17	CB9	E1	Alves et al. 2003 [13]
Spain F			EU531830	Sus scrofa	Spain	Wild	H34	CB101	E1	Ramírez et al. 2009 [1]
Spain G		SWB4	AY237513	Sus scrofa	Spain	Wild	H1	CB9	E1	Alves et al. 2003 [13]
Spain H		SWB2	AY237511	Sus scrofa	Spain	Wild	-	CB16	A	Alves et al. 2003 [13]
Spain I		SWB5	AY237514	Sus scrofa	Spain	Wild	H1	CB9	E1	Alves et al. 2003 [13]
Spain J		WB11	EF061498	Sus scrofa	Spain	Wild	-	CB9	E1	Ojeda et al. 2006 [37]
Spain K		WB12	EF061499	Sus scrofa	Spain	Wild	-	CB9	E1	Ojeda et al. 2006 [37]
Spain L		WB18	EF061500	Sus scrofa	Spain	Wild	-	CB9	E1	Ojeda et al. 2006 [37]
Spain M		WB7	EF061487	Sus scrofa	Spain	Wild	-	CB9	E1	Ojeda et al. 2006 [37]
Sri Lanka A		ceyl1	AM492594	Sus scrofa	Sri Lanka	Wild	-	CB16	A	Mona et al. 2007 [3]
Sri Lanka B		ceyl2	AM492595	Sus scrofa	Sri Lanka	Wild	-	CB3	A	Mona et al. 2007 [3]
Sri Lanka C		ceyl3	AM492596	Sus scrofa	Sri Lanka	Wild	-	CB3	A	Mona et al. 2007 [3]
Sus barbatus		Sba1	AJ314554	Sus barbatus	Malaysia	Wild	-	-	-	Wu et al. 2007 [6]
Sus celebensis			GQ338964	Sus celebensis	Unspecified	Wild	-	-	-	Gongora et al. 2011 [8]
Sus philippensis			AY920905	Sus philippensis	Philippines	Wild	-	-	-	Ponce et al. 2005 (Unpublished)
Sweden A			AF304203	Sus scrofa	Sweden	Wild	-	CB9	E1	Kijas and Andersson 2001 [10]
Sweden B			EU531828	Sus scrofa	Sweden	Wild	H32	CB102	E1	Ramírez et al. 2009 [1]
Taiwan A		TTDS01	EU000392	Sus scrofa taiwanensis	Taiwan	Wild	-	CB103	A	Jiang et al. 2007 (Unpublished)
Taiwan B			NC_014692 / GU147934	Sus scrofa taiwanensis	Taiwan (Reference sequence)	Wild	-	CB17	A	Ju et al. 2010 (Unpublished)
Taiwan C		Taiwanese wild boar TWB10810	LC137904	Sus scrofa taiwanensis	Taiwan	Wild	-	CB104	A	Yoshikawa et al. 2016 [11]
Taiwan D		HLRS01	EU000390	Sus scrofa taiwanensis	Taiwan	Wild	-	CB17	A	Jiang et al. 2007 (Unpublished)
Taiwan E		TTCS01	EU000391	Sus scrofa taiwanensis	Taiwan	Wild	-	CB105	A	Jiang et al. 2007 (Unpublished)
Taiwan F		Taiwanese wild boar TWB4447	LC137900	Sus scrofa taivanus	Japan	Wild	-	CB17	A	Yoshikawa et al. 2016 [11]
TaiwanG		Taiwanese wild boar TWB11514	LC137901	Sus scrofa taivanus	Japan	Wild	-	CB61	A	Yoshikawa et al. 2016 [11]
Taiwan H		Taiwanese wild boar TWB10811	LC137902	Sus scrofa taivanus	Japan	Wild	-	CB17	A	Yoshikawa et al. 2016 [11]
Taiwan I		Taiwanese wild boar TWB11106	LC137903	Sus scrofa taivanus	Japan	Wild	-	CB17	A	Yoshikawa et al. 2016 [11]
Turkey			EU531818	Sus scrofa	Turkey	Wild	H12	CB106	NE	Ramírez et al. 2009 [1]
United Kingdom			EU531824	Sus scrofa	United Kingdom	Wild	H27	CB107	E1	Ramírez et al. 2009 [1]
Vietnam A		viet1	AM492655	Sus scrofa	Vietnam	Wild	H28	CB3	A	Mona et al. 2007 [3]
Vietnam B		wbvnm7	EF545584	Sus scrofa	Vietnam	Wild	-	CB17	A	Wu et al. 2007 [6]
Vietnam C		Vietnam wild boar	DQ315603	Sus scrofa	Vietnam	Wild	H44	CB17	A	Wu et al. 2006 [7]
Vietnam D		viet2	AM492656	Sus scrofa	Vietnam	Wild	H28	CB3	A	Mona et al. 2007 [3]
Vietnam E		viet3	AM492657	Sus scrofa	Vietnam	Wild	H28	CB3	A	Mona et al. 2007 [3]
WBMorocCb1		WBMorocCb1	KU608293	Sus scrofa	Morocco	Wild	-	CB9	E1	Present study
WBMorocCb2		WBMorocCb2	KU664546	Sus scrofa	Morocco	Wild	-	CB9	E1	Present study
WBMorocCb3		WBMorocCb3	KU664547	Sus scrofa	Morocco	Wild	-	CB9	E1	Present study
WBMorocCb4		WBMorocCb4	KU664548	Sus scrofa	Morocco	Wild	-	CB9	E1	Present study
WBMorocCb5		WBMorocCb5	KU664553	Sus scrofa	Morocco	Wild	-	CB9	E1	Present study
Some samples obtained in a country belong to the haplotypes also present in other countries. Therefore, these samples sometimes appear in unexpected places in the phylogenetic trees and Networks. For example, some Moroccan and Israel samples belong to haplotype CB9 , the most widely distributed haplotype.

## Sheet: Table B
(B) Table with the mitochondrial control region sequences obtained from GenBank and those from this study
Name: This is the name given to the sequences in this study, and refer to the country of origin.
Code: Name given to samples (isolates) by the original authors
Country: We indicate the country of origin of the sample whenever possible.
Status: Wild boar; the Med-Feral status is only for samples from Corsica and Sardinia because the status of this wild boar on both islands is unclear [14].
Haplotypes according Larson et al.[14] and Scandura et al. [15]: we indicate the haplotype code give by these authors as a reference.
Haplotypes in this study: The haplotypes obtained in this study with DnaSP 5.10.
Clade: The clades obtained in this study from the phylogenetic tree.
Source: Reference of each sequence in GenBank. In some cases given its relevance, we added a second reference, wich identifies another study that used the same sequence.
Phylogenetic trees were constructed with pink colored samples.
Networks were constructed with green colored samples.
CONTROL REGION
Name		Code	Accession number	Species	Country	Status	Haplotypes according Larson et al. [14]	Haplotypes according Scandura et al. [15]	Haplotypes in this study	Clades	Source
Armenia1		Northeast_AR	JX894158	Sus scrofa	Armenia	Wild	-	-	CR1	E1	Ottoni et al. 2012 [16]
Armenia2		GL142	AY884680	Sus scrofa	Armenia	Wild	BQ	H60	CR2	NE	Larson et al. 2005 [14]
Armenia3		GL270	AY884726	Sus scrofa	Armenia	Wild	-	-	CR3	NE	Larson et al. 2005 [14]
Armenia4		GL193	AY884693	Sus scrofa	Armenia	Wild	-	-	CR4	NE	Larson et al. 2005 [14]
Armenia5		GL194	AY884694	Sus scrofa	Armenia	Wild	-	-	CR2	NE	Larson et al. 2005 [14]
Armenia6		GL236	AY884710	Sus scrofa	Armenia	Wild	BQ	H60	CR2	NE	Larson et al. 2005 [14]
Armenia7		GL271	AY884727	Sus scrofa	Armenia	Wild	BQ	H60	CR2	NE	Larson et al. 2005 [14]
Armenia8		GL141	AY884679	Sus scrofa	Armenia	Wild	A	-	CR1	E1	Larson et al. 2005 [14]
Armenia9		AR2	JX894150	Sus scrofa	Armenia	Wild	-	-	CR5	E1	Ottoni et al. 2012 [16]
Armenia10		AR298	JX894151	Sus scrofa	Armenia	Wild	-	-	CR6	E1	Ottoni et al. 2012 [16]
Armenia11		East_AR	JX894152	Sus scrofa	Armenia	Wild	-	-	CR7	E1	Ottoni et al. 2012 [16]
Asian1		WB10	AF136564	Sus scrofa	Unspecified	Wild	-	H2	CR8	A	Giuffra et al. 2000 [2]
Asian2		WB11	AF136565	Sus scrofa	Unspecified	Wild	-	H17	CR9	A	Giuffra et al. 2000 [2]
Austria1			HM747196	Sus scrofa	Austria	Wild	-	-	CR5	E1	Célio Alves et al. 2010 [17]
Austria2			HM747197	Sus scrofa	Austria	Wild	-	-	CR10	E1	Célio Alves et al. 2010 [17]
Austria3		AS1	EU362526	Sus scrofa	Austria	Wild	-	H84	CR11	E1	Scandura et al. 2008 [15]
Austria4		AS3	EU362527	Sus scrofa	Austria	Wild	-	H29	CR1	E1	Scandura et al. 2008 [15]
Austria5		AS4	EU362528	Sus scrofa	Austria	Wild	-	H35	CR5	E1	Scandura et al. 2008 [15]
Austria6		AS5	EU362529	Sus scrofa	Austria	Wild	-	H84	CR11	E1	Scandura et al. 2008 [15]
Austria7		AS6	EU362530	Sus scrofa	Austria	Wild	-	H84	CR11	E1	Scandura et al. 2008 [15]
Austria8		AS10	EU362531	Sus scrofa	Austria	Wild	-	H84	CR11	E1	Scandura et al. 2008 [15]
Austria9		AS11	EU362532	Sus scrofa	Austria	Wild	-	H35	CR5	E1	Scandura et al. 2008 [15]
Austria10		AS12	EU362533	Sus scrofa	Austria	Wild	-	H35	CR5	E1	Scandura et al. 2008 [15]
Austria11		AS13	EU362534	Sus scrofa	Austria	Wild	-	H23	CR7	E1	Scandura et al. 2008 [15]
Austria12		AS14	EU362535	Sus scrofa	Austria	Wild	-	H84	CR11	E1	Scandura et al. 2008 [15]
BalkanPeninsula1		B5a	KP089963	Sus scrofa	Balkans	Wild	-	-	CR1	E1	Velickovic et al. 2015 [18]
BalkanPeninsula2		B57a	KP089964	Sus scrofa	Balkans	Wild	-	-	CR7	E1	Velickovic et al. 2015 [18]
BalkanPeninsula3		B10a	KP089965	Sus scrofa	Balkans	Wild	-	-	CR1	E1	Velickovic et al. 2015 [18]
BalkanPeninsula4		B31	KP089967	Sus scrofa	Balkans	Wild	-	-	CR7	E1	Velickovic et al. 2015 [18]
BalkanPeninsula5		B2a	KP089968	Sus scrofa	Balkans	Wild	-	-	CR1	E1	Velickovic et al. 2015 [18]
Belgium1		81	DQ379235	Sus scrofa	Belgium	Wild	-	H54	CR12	E1	Fang et al. 2006 [19]
Belgium2		105	DQ379239	Sus scrofa	Belgium	Wild	-	H104	CR1	E1	Fang et al. 2006 [19]
Belgium3		WB03	HM026609	Sus scrofa	Belgium	Wild	-	-	CR7	E1	Kim et al. 2011 [20]
Belgium4		78	DQ379234	Sus scrofa	Belgium	Wild	-	H31	CR13	E1	Fang et al. 2006 [19]
Belgium5		83	DQ379236	Sus scrofa	Belgium	Wild	-	H54	CR12	E1	Fang et al. 2006 [19]
Belgium6		89	DQ379237	Sus scrofa	Belgium	Wild	-	H54	CR12	E1	Fang et al. 2006 [19]
Belgium7		96	DQ379238	Sus scrofa	Belgium	Wild	-	H104	CR1	E1	Fang et al. 2006 [19]
Belgium8		113	DQ379240	Sus scrofa	Belgium	Wild	-	H9	CR14	A	Fang et al. 2006 [19]
Belgium9		114	DQ379241	Sus scrofa	Belgium	Wild	-	H21	CR1	E1	Fang et al. 2006 [19]
Bhutan1		BhuWP28	HQ318428	Sus scrofa	Bhutan	Wild	-	-	CR15	A	Nidup. et al. 2012 (Unpublished)
Bhutan2		BhuWP7	HQ318429	Sus scrofa	Bhutan	Wild	-	-	CR16	A	Nidup. et al. 2012 (Unpublished)
Bhutan3		BhuWP8	HQ318430	Sus scrofa	Bhutan	Wild	-	-	CR16	A	Nidup. et al. 2012 (Unpublished)
Bhutan4		BhuWP6	HQ318431	Sus scrofa	Bhutan	Wild	-	-	CR16	A	Nidup. et al. 2012 (Unpublished)
Bhutan5		BhuWP1	HQ318432	Sus scrofa	Bhutan	Wild	-	-	CR17	A	Nidup. et al. 2012 (Unpublished)
Bhutan6		BhuWP52	HQ318433	Sus scrofa	Bhutan	Wild	-	-	CR17	A	Nidup. et al. 2012 (Unpublished)
Bhutan7		BhuWP2	HQ318434	Sus scrofa	Bhutan	Wild	-	-	CR17	A	Nidup. et al. 2012 (Unpublished)
Bhutan8		BhuWP53	HQ318435	Sus scrofa	Bhutan	Wild	-	-	CR17	A	Nidup. et al. 2012 (Unpublished)
Bhutan9		BhuWP3	HQ318436	Sus scrofa	Bhutan	Wild	-	-	CR17	A	Nidup. et al. 2012 (Unpublished)
Bhutan10		BhuWP27	HQ318437	Sus scrofa	Bhutan	Wild	-	-	CR17	A	Nidup. et al. 2012 (Unpublished)
Bhutan11		BhuWP4	HQ318438	Sus scrofa	Bhutan	Wild	-	-	CR15	A	Nidup. et al. 2012 (Unpublished)
Bhutan12		BhuWP5	HQ318439	Sus scrofa	Bhutan	Wild	-	-	CR18	A	Nidup. et al. 2012 (Unpublished)
Bhutan13		Bhutan wild boar	AB252825	Sus scrofa	Bhutan	Wild	-	-	CR19	A	Tanaka et. al. 2008 [21]
Bosnia1			KC608835	Sus scrofa	Bosnia	Wild	-	-	CR7	E1	Vilaça et al. 2014 [22]
BosniaandHerzegovina2		B58	KP089966	Sus scrofa	Bosnia and Herzegovina	Wild	-	-	CR7	E1	Velickovic et al. 2015 [18]
BosniaandHerzegovina3		B59	KP089972	Sus scrofa	Bosnia and Herzegovina	Wild	-	-	CR20	E1	Velickovic et al. 2015 [18]
BosniaandHerzegovina4		B57b	KP089973	Sus scrofa	Bosnia and Herzegovina	Wild	-	-	CR7	E1	Velickovic et al. 2015 [18]
Bulgaria1		BU05	KC608832	Sus scrofa	Bulgaria	Wild	-	-	CR1	E1	Vilaça et al. 2014 [22]
Bulgaria2		BU03	KC608833	Sus scrofa	Bulgaria	Wild	-	-	CR1	E1	Vilaça et al. 2014 [22]
Bulgaria3		Blg003	JF774206	Sus scrofa	Bulgaria	Wild	-	-	CR21	E1	Alexandri et al. 2012 [23]
Bulgaria4		GL951	DQ872975	Sus scrofa	Bulgaria	Wild	-	-	CR22	E1	Larson et al. 2007 [24]
Bulgaria5		Blg004	JF774276	Sus scrofa	Bulgaria	Wild	-	-	CR1	E1	Alexandri et al. 2012 [23]
Bulgaria6		Blg005	JF774278	Sus scrofa	Bulgaria	Wild	-	-	CR1	E1	Alexandri et al. 2012 [23]
Bulgaria7		Blg002	JF774375	Sus scrofa	Bulgaria	Wild	-	-	CR23	E1	Alexandri et al. 2012 [23]
Cambodia1		Cambodia wild boar	AB252823	Sus scrofa	Cambodia	Wild	-	-	CR24	A	Tanaka et. al. 2008 [21]
Cambodia2		Cambodia wild boar	AB252824	Sus scrofa	Cambodia	Wild	-	-	CR25	A	Tanaka et. al. 2008 [21]
Central and Eastern Europe1			KF258877	Sus scrofa	Central and Eastern Europe	Wild	-	-	CR1	E1	Kusza et. al. 2014 [25]
Central and Eastern Europe2			KF258878	Sus scrofa	Central and Eastern Europe	Wild	-	-	CR26	E1	Kusza et. al. 2014 [25]
Central and Eastern Europe3			KF258879	Sus scrofa	Central and Eastern Europe	Wild	-	-	CR1	E1	Kusza et. al. 2014 [25]
Central and Eastern Europe4			KF258880	Sus scrofa	Central and Eastern Europe	Wild	-	-	CR12	E1	Kusza et. al. 2014 [25]
Central and Eastern Europe5			KF258881	Sus scrofa	Central and Eastern Europe	Wild	-	-	CR5	E1	Kusza et. al. 2014 [25]
Central and Eastern Europe6			KF258882	Sus scrofa	Central and Eastern Europe	Wild	-	-	CR5	E1	Kusza et. al. 2014 [25]
Central and Eastern Europe7			KF258883	Sus scrofa	Central and Eastern Europe	Wild	-	-	CR1	E1	Kusza et. al. 2014 [25]
Central and Eastern Europe8			KF258884	Sus scrofa	Central and Eastern Europe	Wild	-	-	CR1	E1	Kusza et. al. 2014 [25]
Central and Eastern Europe9			KF258885	Sus scrofa	Central and Eastern Europe	Wild	-	-	CR27	E1	Kusza et. al. 2014 [25]
Central and Eastern Europe10			KF258886	Sus scrofa	Central and Eastern Europe	Wild	-	-	CR1	E1	Kusza et. al. 2014 [25]
Central and Eastern Europe11			KF258887	Sus scrofa	Central and Eastern Europe	Wild	-	-	CR1	E1	Kusza et. al. 2014 [25]
Central and Eastern Europe12			KF258888	Sus scrofa	Central and Eastern Europe	Wild	-	-	CR5	E1	Kusza et. al. 2014 [25]
Central and Eastern Europe13			KF258889	Sus scrofa	Central and Eastern Europe	Wild	-	-	CR1	E1	Kusza et. al. 2014 [25]
Central and Eastern Europe14			KF258890	Sus scrofa	Central and Eastern Europe	Wild	-	-	CR28	NE	Kusza et. al. 2014 [25]
Central and Eastern Europe15			KF258891	Sus scrofa	Central and Eastern Europe	Wild	-	-	CR29	E1	Kusza et. al. 2014 [25]
Central and Eastern Europe16			KF258892	Sus scrofa	Central and Eastern Europe	Wild	-	-	CR9	A	Kusza et. al. 2014 [25]
China1		GL146	AY884683	Sus scrofa	China	Wild	AE	H18	CR30	A	Larson et al. 2005 [14]
China2		GL81	AY884642	Sus scrofa	China	Wild	GX	H15	CR31	A	Larson et al. 2005 [14]
China3		GL78	AY884639	Sus scrofa	China	Wild	BP	H66	CR32	A	Larson et al. 2005 [14]
China4		GL44	AY884610	Sus scrofa	China	Wild	-	-	CR32	A	Larson et al. 2005 [14]
China5		Chinese wild boar	AY751460	Sus scrofa	China	Wild	-	-	CR33	A	Zhang, D. 2004 (Unpublished)
China6		GL64	AY884627	Sus scrofa	China	Wild	BP	H66	CR32	A	Larson et al. 2005 [14]
China7		GL79	AY884640	Sus scrofa	China	Wild	-	-	CR34	A	Larson et al. 2005 [14]
China8		GL80	AY884641	Sus scrofa	China	Wild	-	-	CR35	A	Larson et al. 2005 [14]
China9		GL147	AY884684	Sus scrofa	China	Wild	BP	H66	CR32	A	Larson et al. 2005 [14]
China10		GL148	AY884685	Sus scrofa	China	Wild	-	-	CR30	A	Larson et al. 2005 [14]
China11		DB-2	DQ379262	Sus scrofa	China	Wild	-	H112	CR31	A	Fang et al. 2006 [19]
China12		DB-4	DQ379263	Sus scrofa	China	Wild	-	H112	CR31	A	Fang et al. 2006 [19]
China13		DB-3	DQ379264	Sus scrofa	China	Wild	-	H67	CR33	A	Fang et al. 2006 [19]
China14		DB-5	DQ379265	Sus scrofa	China	Wild	-	H18	CR30	A	Fang et al. 2006 [19]
China15		HN-8	DQ379266	Sus scrofa	China	Wild	-	H113	CR30	A	Fang et al. 2006 [19]
China16		HN-9	DQ379267	Sus scrofa	China	Wild	-	H114	CR36	A	Fang et al. 2006 [19]
China17		GL936	DQ779420	Sus scrofa	China	Wild	-	-	CR31	A	Larson et al. 2007 [25]
China18		WB02	JX068441	Sus scrofa	China	Wild	-	-	CR34	A	Jin et. al. 2012 [27]
China19		WB03	JX068442	Sus scrofa	China	Wild	-	-	CR34	A	Jin et. al. 2012 [27]
China20		WB04	JX068443	Sus scrofa	China	Wild	-	-	CR32	A	Jin et. al. 2012 [27]
China21		WB05	JX068444	Sus scrofa	China	Wild	-	-	CR32	A	Jin et. al. 2012 [27]
China22			KC505411	Sus scrofa	China	Wild	-	-	CR32	A	Jin, L 2014 (Unpublished)
China23		wb11351	EF545568	Sus scrofa	China	Wild	-	-	CR37	A	Wu et al. 2007 [6]
China24		wb11349	EF545569	Sus scrofa	China	Wild	-	-	CR9	A	Wu et al. 2007 [6]
China25		wb11348	EF545570	Sus scrofa	China	Wild	-	-	CR38	A	Wu et al. 2007 [6]
China26		wb11347	EF545571	Sus scrofa	China	Wild	-	-	CR9	A	Wu et al. 2007 [6]
China27		wb11365	EF545573	Sus scrofa	China	Wild	-	-	CR30	A	Wu et al. 2007 [6]
China28		wbjx4b	EF545579	Sus scrofa	China	Wild	-	-	CR30	A	Wu et al. 2007 [6]
China29		wbdb6	EF545580	Sus scrofa	China	Wild	-	-	CR33	A	Wu et al. 2007 [6]
China30		wb326	EF545585	Sus scrofa	China	Wild	-	-	CR39	A	Wu et al. 2007 [6]
China31		wb371	EF545586	Sus scrofa	China	Wild	-	-	CR40	A	Wu et al. 2007 [6]
China32			EU333163	Sus scrofa	China	Wild	-	-	CR41	E1	Yu et. al. 2016 (Unpublished)
China33		WB21	HM026639	Sus scrofa	China	Wild	-	-	CR33	A	Kim et al. 2011 [20]
China34		WB22	HM026640	Sus scrofa	China	Wild	-	-	CR9	A	Kim et al. 2011 [20]
China35		bd71aZHJW	FJ601521	Sus scrofa	China	Wild	-	-	CR31	A	Larson et. al. 2010 [28]
China36		bd71bZHJW	FJ601522	Sus scrofa	China	Wild	-	-	CR30	A	Larson et. al. 2010 [28]
China37		bd73bJIXW	FJ601525	Sus scrofa	China	Wild	-	-	CR42	A	Larson et. al. 2010 [28]
China38		bd74aDBW	FJ601526	Sus scrofa	China	Wild	-	-	CR35	A	Larson et. al. 2010 [28]
China39		bd74bDBW	FJ601527	Sus scrofa	China	Wild	-	-	CR43	A	Larson et. al. 2010 [28]
China40		bd75aDBW	FJ601528	Sus scrofa	China	Wild	-	-	CR30	A	Larson et. al. 2010 [28]
China41		bd75bDBW	FJ601529	Sus scrofa	China	Wild	-	-	CR30	A	Larson et. al. 2010 [28]
China, Hainan1		wb11342	EF545572	Sus scrofa	China	Wild	-	-	CR42	A	Wu et al. 2007 [6]
China, Hainan2			KP681245	Sus scrofa	China	Wild	-	-	CR44	A	Yu et. al. 2015 (Unpublished)
China, Hainan3		bd72aHNW	FJ601523	Sus scrofa	China	Wild	-	-	CR30	A	Larson et. al. 2010 [28]
China, Hainan4		bd72bHNW	FJ601524	Sus scrofa	China	Wild	-	-	CR30	A	Larson et. al. 2010 [28]
Corsica1		GL220	AY884696	Sus scrofa	France	Med-feral	-	H90	CR45	NE	Larson et al. 2005 [14]
Corsica2		GL285	AY884729	Sus scrofa	France	Med-feral	-	H22	CR1	E1	Larson et al. 2005 [14]
Corsica3		GL284	AY884728	Sus scrofa	France	Med-feral	A	H22	CR1	E1	Larson et al. 2005 [14]
Croatia1			KC608838	Sus scrofa	Croatia	Wild	-	-	CR7	E1	Vilaça et al. 2014 [22]
CzechRepublic1		WB02	HM026608	Sus scrofa	Czech Republic	Wild	-	-	CR5	E1	Kim et al. 2011 [20]
Egypt		GL943	DQ872968	Sus scrofa	Egypt	Wild	-	-	CR46	NE	Larson et al. 2007 [24]
Europe1			FJ237003	Sus scrofa	Unspecified	Wild	-	-	CR1	E1	Alves and Fernández 2008 (Unpublished)
Europe2			FJ237000	Sus scrofa	Unspecified	Wild	-	-	CR1	E1	Alves and Fernández 2008 (Unpublished)
Europe3		European Wild Boar.4	AB059651	Sus scrofa	Unspecified	Wild	-	H33	CR42	A	Okumura et al. 1996 [29] / Larson et al. [14]
Europe4			FJ236998	Sus scrofa	Unspecified	Wild	-	-	CR47	E1	Alves and Fernández 2008 (Unpublished)
Europe5			FJ236999	Sus scrofa	Unspecified	Wild	-	-	CR48	E1	Alves and Fernández 2008 (Unpublished)
Europe6			FJ237001	Sus scrofa	Unspecified	Wild	-	-	CR48	E1	Alves and Fernández 2008 (Unpublished)
Europe7			FJ237002	Sus scrofa	Unspecified	Wild	-	-	CR48	E1	Alves and Fernández 2008 (Unpublished)
France1		Sm10	DQ379233	Sus scrofa	France	Wild	-	H23	CR7	E1	Fang et al. 2006 [19]
France2		GL71	AY884633	Sus scrofa	France	Wild	AJ	H65	CR49	E1	Larson et al. 2005 [14]
France3		LeifFrenchWB	AY884815	Sus scrofa	France	Wild	-	-	CR22	E1	Larson et al. 2005 [14]
France4		S4	DQ379232	Sus scrofa	France	Wild	-	H23	CR7	E1	Fang et al. 2006 [19]
France5		mitS1	DQ379242	Sus scrofa	France	Wild	-	H85	CR5	E1	Fang et al. 2006 [19]
France6		mitS2	DQ379243	Sus scrofa	France	Wild	-	H85	CR5	E1	Fang et al. 2006 [19]
France7		mitS3	DQ379244	Sus scrofa	France	Wild	-	H111	CR50	E1	Fang et al. 2006 [19]
France8		Sm1	DQ379245	Sus scrofa	France	Wild	-	H85	CR5	E1	Fang et al. 2006 [19]
France9		Sm2	DQ379246	Sus scrofa	France	Wild	-	H85	CR5	E1	Fang et al. 2006 [19]
France10		Sm3	DQ379247	Sus scrofa	France	Wild	-	H85	CR5	E1	Fang et al. 2006 [19]
France11		Sm4	DQ379248	Sus scrofa	France	Wild	-	H85	CR5	E1	Fang et al. 2006 [19]
France12		Sm5	DQ379249	Sus scrofa	France	Wild	-	H85	CR5	E1	Fang et al. 2006 [19]
France13		Sm6	DQ379250	Sus scrofa	France	Wild	-	H85	CR5	E1	Fang et al. 2006 [19]
France14		Sm7	DQ379251	Sus scrofa	France	Wild	-	H85	CR5	E1	Fang et al. 2006 [19]
France15		Sm8	DQ379252	Sus scrofa	France	Wild	-	H85	CR5	E1	Fang et al. 2006 [19]
France16		Sm9	DQ379253	Sus scrofa	France	Wild	-	H22	CR1	E1	Fang et al. 2006 [19]
France17		S1	DQ379254	Sus scrofa	France	Wild	-	H92	CR22	E1	Fang et al. 2006 [19]
France18		S2	DQ379255	Sus scrofa	France	Wild	-	H92	CR22	E1	Fang et al. 2006 [19]
France19		S3	DQ379256	Sus scrofa	France	Wild	-	H92	CR22	E1	Fang et al. 2006 [19]
France20		S6	DQ379257	Sus scrofa	France	Wild	-	H92	CR22	E1	Fang et al. 2006 [19]
France21		S7	DQ379258	Sus scrofa	France	Wild	-	H92	CR22	E1	Fang et al. 2006 [19]
France22		S8	DQ379259	Sus scrofa	France	Wild	-	H92	CR22	E1	Fang et al. 2006 [19]
France23		S9	DQ379260	Sus scrofa	France	Wild	-	H92	CR22	E1	Fang et al. 2006 [19]
France24		S10	DQ379261	Sus scrofa	France	Wild	-	H92	CR22	E1	Fang et al. 2006 [19]
France25		FR2	EU362516	Sus scrofa	France	Wild	-	H23	CR7	E1	Scandura et al. 2008 [15]
France26		FR3	EU362517	Sus scrofa	France	Wild	-	H23	CR7	E1	Scandura et al. 2008 [15]
France27		FR6	EU362518	Sus scrofa	France	Wild	-	H23	CR7	E1	Scandura et al. 2008 [15]
France28		FR8	EU362519	Sus scrofa	France	Wild	-	H23	CR7	E1	Scandura et al. 2008 [15]
France29		FR10	EU362520	Sus scrofa	France	Wild	-	H23	CR7	E1	Scandura et al. 2008 [15]
France30		FR11	EU362521	Sus scrofa	France	Wild	-	H22	CR1	E1	Scandura et al. 2008 [15]
France31		FR13	EU362522	Sus scrofa	France	Wild	-	H23	CR7	E1	Scandura et al. 2008 [15]
France32		FR15	EU362523	Sus scrofa	France	Wild	-	H23	CR7	E1	Scandura et al. 2008 [15]
France33		FR16	EU362524	Sus scrofa	France	Wild	-	H23	CR7	E1	Scandura et al. 2008 [15]
France34		FR20	EU362525	Sus scrofa	France	Wild	-	H23	CR7	E1	Scandura et al. 2008 [15]
France35		WB05	HM026611	Sus scrofa	France	Wild	-	-	CR1	E1	Kim et al. 2011 [20]
France36			HM747200	Sus scrofa	France	Wild	-	-	CR5	E1	Célio Alves et al. 2010 [17]
French Polynesia1		PBM10	DQ444710	Sus scrofa	French Polynesia	Wild	-	-	CR51	A	Robins et. al. 2006 [30]
Georgia1		GL944	DQ872969	Sus scrofa	Georgia	Wild	-	-	CR3	NE	Larson et al. 2007 [24]
Germany1		GL108	AY884665	Sus scrofa	Germany	Wild	A	H22	CR1	E1	Larson et al. 2005 [14]
Germany2		GL109	AY884666	Sus scrofa	Germany	Wild	C	H29	CR1	E1	Larson et al. 2005 [14]
Germany3		GL63	AY884626	Sus scrofa	Germany	Wild	A	H22	CR1	E1	Larson et al. 2005 [14]
Germany4		GL107	AY884664	Sus scrofa	Germany	Wild	-	H23	CR7	E1	Larson et al. 2005 [14]
Germany5		SSWB41F02	JQ273250	Sus scrofa	Germany	Wild	-	-	CR7	E1	Goedbloed et al. 2013 [31]
Germany6		SSWB41U31	JQ273378	Sus scrofa	Germany	Wild	-	-	CR1	E1	Goedbloed et al. 2013 [31]
Germany7		SSWB41M05	JQ273398	Sus scrofa	Germany	Wild	-	-	CR1	E1	Goedbloed et al. 2013 [31]
Germany8		SSWB41M02	JQ273411	Sus scrofa	Germany	Wild	-	-	CR1	E1	Goedbloed et al. 2013 [31]
Germany9		SSWB41M04	JQ273427	Sus scrofa	Germany	Wild	-	-	CR1	E1	Goedbloed et al. 2013 [31]
Germany10		SSWB41F01	JQ273432	Sus scrofa	Germany	Wild	-	-	CR1	E1	Goedbloed et al. 2013 [31]
Germany11		SSWB40M02	JQ273471	Sus scrofa	Germany	Wild	-	-	CR1	E1	Goedbloed et al. 2013 [31]
Germany12		SSWB40F10	JQ273472	Sus scrofa	Germany	Wild	-	-	CR1	E1	Goedbloed et al. 2013 [31]
Germany13		SSWB40F11	JQ273473	Sus scrofa	Germany	Wild	-	-	CR1	E1	Goedbloed et al. 2013 [31]
Germany14		SSWB40M03	JQ273476	Sus scrofa	Germany	Wild	-	-	CR1	E1	Goedbloed et al. 2013 [31]
Greece1		GL948	DQ872972	Sus scrofa	Greece	Wild	-	-	CR7	E1	Larson et al. 2007 [24]
Greece2			KC608836	Sus scrofa	Greece	Wild	-	-	CR52	E1	Vilaça et al. 2014 [22]
Greece3		GR24 / SS344	KC608837	Sus scrofa	Greece	Wild	-	-	CR1	E1	Vilaça et al. 2014 [22]
Greece4		ait440	JF774182	Sus scrofa	Greece	Wild	-	-	CR1	E1	Alexandri et al. 2012 [23]
Greece5		eur061	JF774183	Sus scrofa	Greece	Wild	-	-	CR1	E1	Alexandri et al. 2012 [23]
Greece6		Ebr003	JF774184	Sus scrofa	Greece	Wild	-	-	CR53	E1	Alexandri et al. 2012 [23]
Greece7		Rod012	JF774185	Sus scrofa	Greece	Wild	-	-	CR54	E1	Alexandri et al. 2012 [23]
Greece8		ait072	JF774186	Sus scrofa	Greece	Wild	-	-	CR1	E1	Alexandri et al. 2012 [23]
Greece9		drm037	JF774187	Sus scrofa	Greece	Wild	-	-	CR1	E1	Alexandri et al. 2012 [23]
Greece10		Ebr017	JF774188	Sus scrofa	Greece	Wild	-	-	CR1	E1	Alexandri et al. 2012 [23]
Greece11		ths128	JF774192	Sus scrofa	Greece	Wild	-	-	CR55	E1	Alexandri et al. 2012 [23]
Greece12		ioa319	JF774193	Sus scrofa	Greece	Wild	-	-	CR7	E1	Alexandri et al. 2012 [23]
Greece13		Ths003	JF774198	Sus scrofa	Greece	Wild	-	-	CR7	E1	Alexandri et al. 2012 [23]
Greece14		pel355	JF774204	Sus scrofa	Greece	Wild	-	-	CR56	E1	Alexandri et al. 2012 [23]
Greece15		Rod001	JF774205	Sus scrofa	Greece	Wild	-	-	CR21	E1	Alexandri et al. 2012 [23]
Greece16		EbrT21	JF774207	Sus scrofa	Greece	Wild	-	-	CR21	E1	Alexandri et al. 2012 [23]
Greece17		Kbl025	JF774208	Sus scrofa	Greece	Wild	-	-	CR57	E1	Alexandri et al. 2012 [23]
Greece18		Kbl029	JF774209	Sus scrofa	Greece	Wild	-	-	CR58	E1	Alexandri et al. 2012 [23]
Greece19		pel353	JF774210	Sus scrofa	Greece	Wild	-	-	CR59	E1	Alexandri et al. 2012 [23]
Greece20		ark438	JF774211	Sus scrofa	Greece	Wild	-	-	CR54	E1	Alexandri et al. 2012 [23]
Greece21		ark432	JF774212	Sus scrofa	Greece	Wild	-	-	CR1	E1	Alexandri et al. 2012 [23]
Greece22		pel350	JF774213	Sus scrofa	Greece	Wild	-	-	CR1	E1	Alexandri et al. 2012 [23]
Greece23		Ebr014	JF774214	Sus scrofa	Greece	Wild	-	-	CR1	E1	Alexandri et al. 2012 [23]
Greece24		Kbl002	JF774215	Sus scrofa	Greece	Wild	-	-	CR1	E1	Alexandri et al. 2012 [23]
Greece25		Rod008	JF774216	Sus scrofa	Greece	Wild	-	-	CR1	E1	Alexandri et al. 2012 [23]
Greece26		Rod010	JF774217	Sus scrofa	Greece	Wild	-	-	CR1	E1	Alexandri et al. 2012 [23]
Greece27		Rod017	JF774218	Sus scrofa	Greece	Wild	-	-	CR1	E1	Alexandri et al. 2012 [23]
Greece28		Ebr020	JF774219	Sus scrofa	Greece	Wild	-	-	CR1	E1	Alexandri et al. 2012 [23]
Greece29		Hlk001	JF774220	Sus scrofa	Greece	Wild	-	-	CR60	E1	Alexandri et al. 2012 [23]
Greece30		Hlk003	JF774221	Sus scrofa	Greece	Wild	-	-	CR60	E1	Alexandri et al. 2012 [23]
Greece31		Hlk004	JF774222	Sus scrofa	Greece	Wild	-	-	CR60	E1	Alexandri et al. 2012 [23]
Greece32		Hlk005	JF774223	Sus scrofa	Greece	Wild	-	-	CR60	E1	Alexandri et al. 2012 [23]
Greece33		Hlk006	JF774224	Sus scrofa	Greece	Wild	-	-	CR60	E1	Alexandri et al. 2012 [23]
Greece34		Hlk007	JF774225	Sus scrofa	Greece	Wild	-	-	CR60	E1	Alexandri et al. 2012 [23]
Greece35		Hlk008	JF774226	Sus scrofa	Greece	Wild	-	-	CR60	E1	Alexandri et al. 2012 [23]
Greece36		Hlk036	JF774227	Sus scrofa	Greece	Wild	-	-	CR60	E1	Alexandri et al. 2012 [23]
Greece37		dra012	JF774228	Sus scrofa	Greece	Wild	-	-	CR1	E1	Alexandri et al. 2012 [23]
Greece38		dra035	JF774229	Sus scrofa	Greece	Wild	-	-	CR1	E1	Alexandri et al. 2012 [23]
Greece39		pel352	JF774230	Sus scrofa	Greece	Wild	-	-	CR1	E1	Alexandri et al. 2012 [23]
Greece40		ark435	JF774231	Sus scrofa	Greece	Wild	-	-	CR1	E1	Alexandri et al. 2012 [23]
Greece41		drm129	JF774232	Sus scrofa	Greece	Wild	-	-	CR1	E1	Alexandri et al. 2012 [23]
Greece42		ark439	JF774233	Sus scrofa	Greece	Wild	-	-	CR1	E1	Alexandri et al. 2012 [23]
Greece43		Dra015	JF774234	Sus scrofa	Greece	Wild	-	-	CR1	E1	Alexandri et al. 2012 [23]
Greece44		krn125	JF774235	Sus scrofa	Greece	Wild	-	-	CR1	E1	Alexandri et al. 2012 [23]
Greece45		dra046	JF774236	Sus scrofa	Greece	Wild	-	-	CR1	E1	Alexandri et al. 2012 [23]
Greece46		drm015	JF774237	Sus scrofa	Greece	Wild	-	-	CR1	E1	Alexandri et al. 2012 [23]
Greece47		Rod002	JF774238	Sus scrofa	Greece	Wild	-	-	CR1	E1	Alexandri et al. 2012 [23]
Greece48		Rod003	JF774239	Sus scrofa	Greece	Wild	-	-	CR1	E1	Alexandri et al. 2012 [23]
Greece49		RodT08	JF774240	Sus scrofa	Greece	Wild	-	-	CR1	E1	Alexandri et al. 2012 [23]
Greece50		Kbl012	JF774241	Sus scrofa	Greece	Wild	-	-	CR61	E1	Alexandri et al. 2012 [23]
Greece51		EbrT05	JF774244	Sus scrofa	Greece	Wild	-	-	CR1	E1	Alexandri et al. 2012 [23]
Greece52		RodT09	JF774245	Sus scrofa	Greece	Wild	-	-	CR1	E1	Alexandri et al. 2012 [23]
Greece53		RodT10	JF774246	Sus scrofa	Greece	Wild	-	-	CR1	E1	Alexandri et al. 2012 [23]
Greece54		dra001	JF774247	Sus scrofa	Greece	Wild	-	-	CR1	E1	Alexandri et al. 2012 [23]
Greece55		EbrT15	JF774248	Sus scrofa	Greece	Wild	-	-	CR1	E1	Alexandri et al. 2012 [23]
Greece56		ioa406	JF774249	Sus scrofa	Greece	Wild	-	-	CR1	E1	Alexandri et al. 2012 [23]
Greece57		Rod006	JF774250	Sus scrofa	Greece	Wild	-	-	CR1	E1	Alexandri et al. 2012 [23]
Greece58		tri357	JF774251	Sus scrofa	Greece	Wild	-	-	CR1	E1	Alexandri et al. 2012 [23]
Greece59		EbrT01	JF774252	Sus scrofa	Greece	Wild	-	-	CR1	E1	Alexandri et al. 2012 [23]
Greece60		EbrT18	JF774253	Sus scrofa	Greece	Wild	-	-	CR1	E1	Alexandri et al. 2012 [23]
Greece61		EbrT22	JF774254	Sus scrofa	Greece	Wild	-	-	CR1	E1	Alexandri et al. 2012 [23]
Greece62		EbrT11	JF774255	Sus scrofa	Greece	Wild	-	-	CR1	E1	Alexandri et al. 2012 [23]
Greece63		dra007	JF774256	Sus scrofa	Greece	Wild	-	-	CR1	E1	Alexandri et al. 2012 [23]
Greece64		ioa507	JF774257	Sus scrofa	Greece	Wild	-	-	CR1	E1	Alexandri et al. 2012 [23]
Greece65		lar226	JF774258	Sus scrofa	Greece	Wild	-	-	CR1	E1	Alexandri et al. 2012 [23]
Greece66		tri514	JF774259	Sus scrofa	Greece	Wild	-	-	CR1	E1	Alexandri et al. 2012 [23]
Greece67		Ebr008	JF774260	Sus scrofa	Greece	Wild	-	-	CR1	E1	Alexandri et al. 2012 [23]
Greece68		Ebr018	JF774261	Sus scrofa	Greece	Wild	-	-	CR1	E1	Alexandri et al. 2012 [23]
Greece69		Ebr022	JF774262	Sus scrofa	Greece	Wild	-	-	CR1	E1	Alexandri et al. 2012 [23]
Greece70		Hlk002	JF774263	Sus scrofa	Greece	Wild	-	-	CR1	E1	Alexandri et al. 2012 [23]
Greece71		Kbl001	JF774264	Sus scrofa	Greece	Wild	-	-	CR1	E1	Alexandri et al. 2012 [23]
Greece72		Kbl004	JF774265	Sus scrofa	Greece	Wild	-	-	CR1	E1	Alexandri et al. 2012 [23]
Greece73		Kbl006	JF774266	Sus scrofa	Greece	Wild	-	-	CR1	E1	Alexandri et al. 2012 [23]
Greece74		Kbl007	JF774267	Sus scrofa	Greece	Wild	-	-	CR1	E1	Alexandri et al. 2012 [23]
Greece75		Ths001	JF774268	Sus scrofa	Greece	Wild	-	-	CR1	E1	Alexandri et al. 2012 [23]
Greece76		Ths002	JF774269	Sus scrofa	Greece	Wild	-	-	CR1	E1	Alexandri et al. 2012 [23]
Greece77		Ths004	JF774270	Sus scrofa	Greece	Wild	-	-	CR1	E1	Alexandri et al. 2012 [23]
Greece78		dra005	JF774271	Sus scrofa	Greece	Wild	-	-	CR1	E1	Alexandri et al. 2012 [23]
Greece79		Ebr025	JF774272	Sus scrofa	Greece	Wild	-	-	CR1	E1	Alexandri et al. 2012 [23]
Greece80		Kbl028	JF774273	Sus scrofa	Greece	Wild	-	-	CR1	E1	Alexandri et al. 2012 [23]
Greece81		Rod007	JF774274	Sus scrofa	Greece	Wild	-	-	CR1	E1	Alexandri et al. 2012 [23]
Greece82		tri359	JF774275	Sus scrofa	Greece	Wild	-	-	CR1	E1	Alexandri et al. 2012 [23]
Greece83		Rod015	JF774277	Sus scrofa	Greece	Wild	-	-	CR62	E1	Alexandri et al. 2012 [23]
Greece84		dra009	JF774279	Sus scrofa	Greece	Wild	-	-	CR1	E1	Alexandri et al. 2012 [23]
Greece85		EbrT27	JF774280	Sus scrofa	Greece	Wild	-	-	CR1	E1	Alexandri et al. 2012 [23]
Greece86		EbrT03	JF774281	Sus scrofa	Greece	Wild	-	-	CR63	E1	Alexandri et al. 2012 [23]
Greece87		ioa317	JF774282	Sus scrofa	Greece	Wild	-	-	CR1	E1	Alexandri et al. 2012 [23]
Greece88		EbrT04	JF774283	Sus scrofa	Greece	Wild	-	-	CR56	E1	Alexandri et al. 2012 [23]
Greece89		eur492	JF774284	Sus scrofa	Greece	Wild	-	-	CR52	E1	Alexandri et al. 2012 [23]
Greece90		eur506	JF774285	Sus scrofa	Greece	Wild	-	-	CR52	E1	Alexandri et al. 2012 [23]
Greece91		voi014	JF774286	Sus scrofa	Greece	Wild	-	-	CR52	E1	Alexandri et al. 2012 [23]
Greece92		voi445	JF774287	Sus scrofa	Greece	Wild	-	-	CR52	E1	Alexandri et al. 2012 [23]
Greece93		lar223	JF774288	Sus scrofa	Greece	Wild	-	-	CR52	E1	Alexandri et al. 2012 [23]
Greece94		ait305	JF774289	Sus scrofa	Greece	Wild	-	-	CR52	E1	Alexandri et al. 2012 [23]
Greece95		ait286	JF774290	Sus scrofa	Greece	Wild	-	-	CR52	E1	Alexandri et al. 2012 [23]
Greece96		lar228	JF774291	Sus scrofa	Greece	Wild	-	-	CR52	E1	Alexandri et al. 2012 [23]
Greece97		lar231	JF774292	Sus scrofa	Greece	Wild	-	-	CR52	E1	Alexandri et al. 2012 [23]
Greece98		lar234	JF774293	Sus scrofa	Greece	Wild	-	-	CR52	E1	Alexandri et al. 2012 [23]
Greece99		ait049	JF774294	Sus scrofa	Greece	Wild	-	-	CR52	E1	Alexandri et al. 2012 [23]
Greece100		ioa211	JF774295	Sus scrofa	Greece	Wild	-	-	CR52	E1	Alexandri et al. 2012 [23]
Greece101		mag222	JF774296	Sus scrofa	Greece	Wild	-	-	CR52	E1	Alexandri et al. 2012 [23]
Greece102		fok116	JF774297	Sus scrofa	Greece	Wild	-	-	CR52	E1	Alexandri et al. 2012 [23]
Greece103		fok050	JF774298	Sus scrofa	Greece	Wild	-	-	CR52	E1	Alexandri et al. 2012 [23]
Greece104		tri360	JF774299	Sus scrofa	Greece	Wild	-	-	CR52	E1	Alexandri et al. 2012 [23]
Greece105		voi236	JF774300	Sus scrofa	Greece	Wild	-	-	CR52	E1	Alexandri et al. 2012 [23]
Greece106		voi306	JF774301	Sus scrofa	Greece	Wild	-	-	CR52	E1	Alexandri et al. 2012 [23]
Greece107		fok430	JF774302	Sus scrofa	Greece	Wild	-	-	CR52	E1	Alexandri et al. 2012 [23]
Greece108		fth080	JF774303	Sus scrofa	Greece	Wild	-	-	CR52	E1	Alexandri et al. 2012 [23]
Greece109		fth216	JF774304	Sus scrofa	Greece	Wild	-	-	CR52	E1	Alexandri et al. 2012 [23]
Greece110		eur062	JF774305	Sus scrofa	Greece	Wild	-	-	CR52	E1	Alexandri et al. 2012 [23]
Greece111		eur307	JF774306	Sus scrofa	Greece	Wild	-	-	CR52	E1	Alexandri et al. 2012 [23]
Greece112		eur316	JF774307	Sus scrofa	Greece	Wild	-	-	CR52	E1	Alexandri et al. 2012 [23]
Greece113		ait261	JF774308	Sus scrofa	Greece	Wild	-	-	CR52	E1	Alexandri et al. 2012 [23]
Greece114		fok046	JF774309	Sus scrofa	Greece	Wild	-	-	CR52	E1	Alexandri et al. 2012 [23]
Greece115		krn124	JF774310	Sus scrofa	Greece	Wild	-	-	CR52	E1	Alexandri et al. 2012 [23]
Greece116		lar224	JF774311	Sus scrofa	Greece	Wild	-	-	CR52	E1	Alexandri et al. 2012 [23]
Greece117		ait297	JF774312	Sus scrofa	Greece	Wild	-	-	CR52	E1	Alexandri et al. 2012 [23]
Greece118		mag229	JF774313	Sus scrofa	Greece	Wild	-	-	CR64	E1	Alexandri et al. 2012 [23]
Greece119		voi003	JF774314	Sus scrofa	Greece	Wild	-	-	CR65	E1	Alexandri et al. 2012 [23]
Greece120		mag524	JF774315	Sus scrofa	Greece	Wild	-	-	CR52	E1	Alexandri et al. 2012 [23]
Greece121		mag227	JF774316	Sus scrofa	Greece	Wild	-	-	CR52	E1	Alexandri et al. 2012 [23]
Greece122		ait278	JF774317	Sus scrofa	Greece	Wild	-	-	CR52	E1	Alexandri et al. 2012 [23]
Greece123		lar230	JF774318	Sus scrofa	Greece	Wild	-	-	CR52	E1	Alexandri et al. 2012 [23]
Greece124		lar232	JF774319	Sus scrofa	Greece	Wild	-	-	CR52	E1	Alexandri et al. 2012 [23]
Greece125		ait127	JF774320	Sus scrofa	Greece	Wild	-	-	CR52	E1	Alexandri et al. 2012 [23]
Greece126		ioa509	JF774321	Sus scrofa	Greece	Wild	-	-	CR52	E1	Alexandri et al. 2012 [23]
Greece127		lar513	JF774322	Sus scrofa	Greece	Wild	-	-	CR52	E1	Alexandri et al. 2012 [23]
Greece128		fok064	JF774323	Sus scrofa	Greece	Wild	-	-	CR52	E1	Alexandri et al. 2012 [23]
Greece129		fok290	JF774324	Sus scrofa	Greece	Wild	-	-	CR52	E1	Alexandri et al. 2012 [23]
Greece130		voi011	JF774325	Sus scrofa	Greece	Wild	-	-	CR52	E1	Alexandri et al. 2012 [23]
Greece131		fth274	JF774326	Sus scrofa	Greece	Wild	-	-	CR52	E1	Alexandri et al. 2012 [23]
Greece132		voi237	JF774327	Sus scrofa	Greece	Wild	-	-	CR52	E1	Alexandri et al. 2012 [23]
Greece133		voi422	JF774328	Sus scrofa	Greece	Wild	-	-	CR52	E1	Alexandri et al. 2012 [23]
Greece134		fok450	JF774329	Sus scrofa	Greece	Wild	-	-	CR52	E1	Alexandri et al. 2012 [23]
Greece135		fth082	JF774330	Sus scrofa	Greece	Wild	-	-	CR52	E1	Alexandri et al. 2012 [23]
Greece136		fth217	JF774331	Sus scrofa	Greece	Wild	-	-	CR52	E1	Alexandri et al. 2012 [23]
Greece137		eur088	JF774332	Sus scrofa	Greece	Wild	-	-	CR52	E1	Alexandri et al. 2012 [23]
Greece138		eur308	JF774333	Sus scrofa	Greece	Wild	-	-	CR52	E1	Alexandri et al. 2012 [23]
Greece139		eur480	JF774334	Sus scrofa	Greece	Wild	-	-	CR52	E1	Alexandri et al. 2012 [23]
Greece140		eur312	JF774335	Sus scrofa	Greece	Wild	-	-	CR52	E1	Alexandri et al. 2012 [23]
Greece141		eur092	JF774336	Sus scrofa	Greece	Wild	-	-	CR52	E1	Alexandri et al. 2012 [23]
Greece142		fth250	JF774337	Sus scrofa	Greece	Wild	-	-	CR52	E1	Alexandri et al. 2012 [23]
Greece143		fth084	JF774338	Sus scrofa	Greece	Wild	-	-	CR52	E1	Alexandri et al. 2012 [23]
Greece144		fok452	JF774339	Sus scrofa	Greece	Wild	-	-	CR52	E1	Alexandri et al. 2012 [23]
Greece145		voi423	JF774340	Sus scrofa	Greece	Wild	-	-	CR52	E1	Alexandri et al. 2012 [23]
Greece146		voi264	JF774341	Sus scrofa	Greece	Wild	-	-	CR52	E1	Alexandri et al. 2012 [23]
Greece147		fth505	JF774342	Sus scrofa	Greece	Wild	-	-	CR52	E1	Alexandri et al. 2012 [23]
Greece148		voi013	JF774343	Sus scrofa	Greece	Wild	-	-	CR52	E1	Alexandri et al. 2012 [23]
Greece149		fth255	JF774344	Sus scrofa	Greece	Wild	-	-	CR52	E1	Alexandri et al. 2012 [23]
Greece150		fok115	JF774345	Sus scrofa	Greece	Wild	-	-	CR52	E1	Alexandri et al. 2012 [23]
Greece151		mag518	JF774346	Sus scrofa	Greece	Wild	-	-	CR52	E1	Alexandri et al. 2012 [23]
Greece152		ioa212	JF774347	Sus scrofa	Greece	Wild	-	-	CR52	E1	Alexandri et al. 2012 [23]
Greece153		ait500	JF774348	Sus scrofa	Greece	Wild	-	-	CR52	E1	Alexandri et al. 2012 [23]
Greece154		lar233	JF774349	Sus scrofa	Greece	Wild	-	-	CR52	E1	Alexandri et al. 2012 [23]
Greece155		ait126	JF774350	Sus scrofa	Greece	Wild	-	-	CR52	E1	Alexandri et al. 2012 [23]
Greece156		ait400	JF774351	Sus scrofa	Greece	Wild	-	-	CR52	E1	Alexandri et al. 2012 [23]
Greece157		pel354	JF774352	Sus scrofa	Greece	Wild	-	-	CR52	E1	Alexandri et al. 2012 [23]
Greece158		mag523	JF774353	Sus scrofa	Greece	Wild	-	-	CR66	E1	Alexandri et al. 2012 [23]
Greece159		mag523	JF774354	Sus scrofa	Greece	Wild	-	-	CR52	E1	Alexandri et al. 2012 [23]
Greece160		eur310	JF774355	Sus scrofa	Greece	Wild	-	-	CR52	E1	Alexandri et al. 2012 [23]
Greece161		voi056	JF774356	Sus scrofa	Greece	Wild	-	-	CR52	E1	Alexandri et al. 2012 [23]
Greece162		voi242	JF774357	Sus scrofa	Greece	Wild	-	-	CR52	E1	Alexandri et al. 2012 [23]
Greece163		fok298	JF774358	Sus scrofa	Greece	Wild	-	-	CR67	E1	Alexandri et al. 2012 [23]
Greece164		ait109	JF774359	Sus scrofa	Greece	Wild	-	-	CR67	E1	Alexandri et al. 2012 [23]
Greece165		lar225	JF774360	Sus scrofa	Greece	Wild	-	-	CR68	E1	Alexandri et al. 2012 [23]
Greece166		lar235	JF774361	Sus scrofa	Greece	Wild	-	-	CR68	E1	Alexandri et al. 2012 [23]
Greece167		fth254	JF774362	Sus scrofa	Greece	Wild	-	-	CR52	E1	Alexandri et al. 2012 [23]
Greece168		fth253	JF774363	Sus scrofa	Greece	Wild	-	-	CR52	E1	Alexandri et al. 2012 [23]
Greece169		fth259	JF774364	Sus scrofa	Greece	Wild	-	-	CR52	E1	Alexandri et al. 2012 [23]
Greece170		fth268	JF774365	Sus scrofa	Greece	Wild	-	-	CR52	E1	Alexandri et al. 2012 [23]
Greece171		fth269	JF774366	Sus scrofa	Greece	Wild	-	-	CR52	E1	Alexandri et al. 2012 [23]
Greece172		thp408	JF774367	Sus scrofa	Greece	Wild	-	-	CR52	E1	Alexandri et al. 2012 [23]
Greece173		ioa208	JF774368	Sus scrofa	Greece	Wild	-	-	CR69	E1	Alexandri et al. 2012 [23]
Greece174		ioa322	JF774369	Sus scrofa	Greece	Wild	-	-	CR69	E1	Alexandri et al. 2012 [23]
Greece175		ioa405	JF774370	Sus scrofa	Greece	Wild	-	-	CR69	E1	Alexandri et al. 2012 [23]
Greece176		ioa320	JF774371	Sus scrofa	Greece	Wild	-	-	CR69	E1	Alexandri et al. 2012 [23]
Greece177		thp407	JF774372	Sus scrofa	Greece	Wild	-	-	CR69	E1	Alexandri et al. 2012 [23]
Greece178		pel351	JF774373	Sus scrofa	Greece	Wild	-	-	CR70	E1	Alexandri et al. 2012 [23]
Greece179		Kbl026	JF774374	Sus scrofa	Greece	Wild	-	-	CR1	E1	Alexandri et al. 2012 [23]
Greece180		Kbl023	JF774376	Sus scrofa	Greece	Wild	-	-	CR71	E1	Alexandri et al. 2012 [23]
Greece181		Kbl027	JF774377	Sus scrofa	Greece	Wild	-	-	CR1	E1	Alexandri et al. 2012 [23]
Greece182		Kbl030	JF774378	Sus scrofa	Greece	Wild	-	-	CR1	E1	Alexandri et al. 2012 [23]
Greece183		Kbl021	JF774379	Sus scrofa	Greece	Wild	-	-	CR1	E1	Alexandri et al. 2012 [23]
Greece184		Kbl022	JF774380	Sus scrofa	Greece	Wild	-	-	CR72	E1	Alexandri et al. 2012 [23]
Greece185		Sam001	JF774381	Sus scrofa	Greece	Wild	-	-	CR45	NE	Alexandri et al. 2012 [23]
Greece186		Sam002	JF774382	Sus scrofa	Greece	Wild	-	-	CR45	NE	Alexandri et al. 2012 [23]
Greece187		Sam006	JF774383	Sus scrofa	Greece	Wild	-	-	CR45	NE	Alexandri et al. 2012 [23]
Greece188		Sam007	JF774384	Sus scrofa	Greece	Wild	-	-	CR45	NE	Alexandri et al. 2012 [23]
Greece189		Sam008	JF774385	Sus scrofa	Greece	Wild	-	-	CR45	NE	Alexandri et al. 2012 [23]
Greece190		Sam010	JF774386	Sus scrofa	Greece	Wild	-	-	CR45	NE	Alexandri et al. 2012 [23]
Greece191		Sam012	JF774387	Sus scrofa	Greece	Wild	-	-	CR45	NE	Alexandri et al. 2012 [23]
Greece192		Sam013	JF774388	Sus scrofa	Greece	Wild	-	-	CR45	NE	Alexandri et al. 2012 [23]
Greece193		Sam014	JF774389	Sus scrofa	Greece	Wild	-	-	CR45	NE	Alexandri et al. 2012 [23]
Greece194		Sam015	JF774390	Sus scrofa	Greece	Wild	-	-	CR45	NE	Alexandri et al. 2012 [23]
Greece195		Sam016	JF774391	Sus scrofa	Greece	Wild	-	-	CR45	NE	Alexandri et al. 2012 [23]
Greece196		Sam004	JF774392	Sus scrofa	Greece	Wild	-	-	CR45	NE	Alexandri et al. 2012 [23]
Greece197		Sam005	JF774393	Sus scrofa	Greece	Wild	-	-	CR73	NE	Alexandri et al. 2012 [23]
Greece198		Kbl020	JF774408	Sus scrofa	Greece	Wild	-	-	CR74	A	Alexandri et al. 2012 [23]
Holland		GL112	AY884669	Sus scrofa	Netherlands	Wild	A	H22	CR1	E1	Larson et al. 2005 [14]
Hungary1		UN6	EU362546	Sus scrofa	Hungary	Wild	-	H29	CR1	E1	Scandura et al. 2008 [15]
Hungary2		GL946	DQ872971	Sus scrofa	Hungary	Wild	-	-	CR1	E1	Larson et al. 2007 [24]
Hungary3		UN1	EU362544	Sus scrofa	Hungary	Wild	-	H29	CR1	E1	Scandura et al. 2008 [15]
Hungary4		UN2	EU362545	Sus scrofa	Hungary	Wild	-	H29	CR1	E1	Scandura et al. 2008 [15]
Hungary5		UN9	EU362547	Sus scrofa	Hungary	Wild	-	H29	CR1	E1	Scandura et al. 2008 [15]
Hungary6		UN10	EU362548	Sus scrofa	Hungary	Wild	-	H29	CR1	E1	Scandura et al. 2008 [15]
Hungary7		UN15	EU362549	Sus scrofa	Hungary	Wild	-	H29	CR1	E1	Scandura et al. 2008 [15]
Hungary8		UN17	EU362550	Sus scrofa	Hungary	Wild	-	H29	CR1	E1	Scandura et al. 2008 [15]
Hungary9		UN18	EU362551	Sus scrofa	Hungary	Wild	-	H29	CR1	E1	Scandura et al. 2008 [15]
Hungary10		UN24	EU362552	Sus scrofa	Hungary	Wild	-	H35	CR5	E1	Scandura et al. 2008 [15]
Hungary11		UN28	EU362553	Sus scrofa	Hungary	Wild	-	H35	CR5	E1	Scandura et al. 2008 [15]
Hungary12		WB04	HM026610	Sus scrofa	Hungary	Wild	-	-	CR1	E1	Kim et al. 2011 [20]
Hungary13		WB01	JX068440	Sus scrofa	Hungary	Wild	-	-	CR34	A	Jin et. al. 2012 [27]
India1		GL162	AY884689	Sus scrofa	India	Wild	BW	-	CR19	A	Larson et al. 2005 [14]
India2		GL132	AY884671	Sus scrofa cristatus	India	Wild	-	-	CR19	A	Larson et al. 2005 [14]
India3		GL235	AY884709	Sus scrofa	India	Wild	-	-	CR75	A	Larson et al. 2005 [14]
India4		GL226	AY884701	Sus scrofa cristatus	India	Wild	-	-	CR76	A	Larson et al. 2005 [14]
India5		GL83	AY884643	Sus scrofa	India	Wild	AA	H19	CR38	A	Larson et al. 2005 [14]
India6		GL46	AY884612	Sus scrofa	India	Wild	BW	H59	CR19	A	Larson et al. 2005 [14]
India7		GL135	AY884674	Sus scrofa	India	Wild	BW	H59	CR19	A	Larson et al. 2005 [14]
India8		GL241	AY884713	Sus scrofa	India	Wild	-	-	CR77	A	Larson et al. 2005 [14]
Indonesia1		GL45	AY884611	Sus scrofa	Indonesia	Wild	-	-	CR78	A	Larson et al. 2005 [14]
Indonesia2		GL48	AY884614	Sus scrofa	Indonesia	Wild	-	-	CR79	A	Larson et al. 2005 [14]
Indonesia3		GL62	AY884625	Sus scrofa	Indonesia	Wild	-	-	CR80	A	Larson et al. 2005 [14]
Indonesia4		GL84	AY884644	Sus scrofa	Indonesia	Wild	CD	H63	CR81	A	Larson et al. 2005 [14]
Indonesia5		GL85	AY884645	Sus scrofa	Indonesia	Wild	-	-	CR82	A	Larson et al. 2005 [14]
Indonesia6		GL88	AY884648	Sus scrofa	Indonesia	Wild	-	H62	CR83	A	Larson et al. 2005 [14]
Indonesia7		GL99	AY884657	Sus scrofa	Indonesia	Wild	CD	H63	CR81	A	Larson et al. 2005 [14]
Indonesia8		GL100	AY884658	Sus scrofa	Indonesia	Wild	-	-	CR84	A	Larson et al. 2005 [14]
Indonesia9		GL101	AY884659	Sus scrofa	Indonesia	Wild	-	H62	CR83	A	Larson et al. 2005 [14]
Indonesia10		GL102	AY884660	Sus scrofa	Indonesia	Wild	-	-	CR85	A	Larson et al. 2005 [14]
Indonesia11		GL104	AY884662	Sus scrofa	Indonesia	Wild	-	-	CR86	A	Larson et al. 2005 [14]
Indonesia12		GL105	AY884663	Sus scrofa	Indonesia	Wild	-	-	CR87	A	Larson et al. 2005 [14]
Indonesia13		GL154	AY884686	Sus scrofa	Indonesia	Wild	-	-	CR88	A	Larson et al. 2005 [14]
Indonesia14		GL155	AY884687	Sus scrofa	Indonesia	Wild	-	-	CR85	A	Larson et al. 2005 [14]
Indonesia15		GL156	AY884688	Sus scrofa	Indonesia	Wild	-	-	CR89	A	Larson et al. 2005 [14]
Indonesia16		GL617	DQ841949	Sus scrofa	Indonesia	Wild	-	-	CR90	A	Larson et al. 2007 [25]
Iran1		GL77	AY884638	Sus scrofa	Iran	Wild	-	-	CR33	A	Larson et al. 2005 [14]
Iran2		GL59	AY884622	Sus scrofa	Iran	Wild	BQ	H60	CR2	NE	Larson et al. 2005 [14]
Iran3		GL254	AY884725	Sus scrofa	Iran	Wild	-	-	CR91	NE	Larson et al. 2005 [14]
Iran4		GL752	DQ872938	Sus scrofa	Iran	Wild	-	-	CR45	NE	Larson et al. 2007 [24]
Iran5		GL753	DQ872939	Sus scrofa	Iran	Wild	-	-	CR92	E1	Larson et al. 2007 [24]
Iran6		GL769	DQ872944	Sus scrofa	Iran	Wild	-	-	CR45	NE	Larson et al. 2007 [24]
Iran7		GL771	DQ872945	Sus scrofa	Iran	Wild	-	-	CR46	NE	Larson et al. 2007 [24]
Iran8		GL781	DQ872947	Sus scrofa	Iran	Wild	-	-	CR46	NE	Larson et al. 2007 [24]
Iran9		GL783	DQ872949	Sus scrofa	Iran	Wild	-	-	CR91	NE	Larson et al. 2007 [24]
Iran10		GL786	DQ872951	Sus scrofa	Iran	Wild	-	-	CR93	A	Larson et al. 2007 [24]
Iran11		GL789	DQ872954	Sus scrofa	Iran	Wild	-	-	CR1	E1	Larson et al. 2007 [24]
Iran12		GL792	DQ872957	Sus scrofa	Iran	Wild	-	-	CR9	A	Larson et al. 2007 [24]
Iran13		GL793	DQ872958	Sus scrofa	Iran	Wild	-	-	CR94	NE	Larson et al. 2007 [24]
Iran14		GL794	DQ872959	Sus scrofa	Iran	Wild	-	-	CR9	A	Larson et al. 2007 [24]
Iran15		IR1	JX894153	Sus scrofa	Iran	Wild	-	-	CR2	NE	Ottoni et al. 2012 [16]
Iran16		IR2	JX894154	Sus scrofa	Iran	Wild	-	-	CR2	NE	Ottoni et al. 2012 [16]
Iran17		IR4	JX894155	Sus scrofa	Iran	Wild	-	-	CR2	NE	Ottoni et al. 2012 [16]
Iran18			KF285540	Sus scrofa	Iran	Wild	-	-	CR45	NE	Ashrafzadeh et al. 2015 (Unpublished)
Iran19			KF285541	Sus scrofa	Iran	Wild	-	-	CR45	NE	Ashrafzadeh et al. 2015 (Unpublished)
Iran20			KF285542	Sus scrofa	Iran	Wild	-	-	CR46	NE	Ashrafzadeh et al. 2015 (Unpublished)
Iran21			KF285543	Sus scrofa	Iran	Wild	-	-	CR46	NE	Ashrafzadeh et al. 2015 (Unpublished)
Iran22			KF285544	Sus scrofa	Iran	Wild	-	-	CR46	NE	Ashrafzadeh et al. 2015 (Unpublished)
Iran23			KF285545	Sus scrofa	Iran	Wild	-	-	CR46	NE	Ashrafzadeh et al. 2015 (Unpublished)
Iran24			KF285546	Sus scrofa	Iran	Wild	-	-	CR46	NE	Ashrafzadeh et al. 2015 (Unpublished)
Iran25			KF285547	Sus scrofa	Iran	Wild	-	-	CR91	NE	Ashrafzadeh et al. 2015 (Unpublished)
Iran26			KF285548	Sus scrofa	Iran	Wild	-	-	CR46	NE	Ashrafzadeh et al. 2015 (Unpublished)
Iran27			KF285549	Sus scrofa	Iran	Wild	-	-	CR46	NE	Ashrafzadeh et al. 2015 (Unpublished)
Iran28			KF285550	Sus scrofa	Iran	Wild	-	-	CR46	NE	Ashrafzadeh et al. 2015 (Unpublished)
Iran29			KF285551	Sus scrofa	Iran	Wild	-	-	CR45	NE	Ashrafzadeh et al. 2015 (Unpublished)
Iran30			KF285552	Sus scrofa	Iran	Wild	-	-	CR46	NE	Ashrafzadeh et al. 2015 (Unpublished)
Iran31			KF285553	Sus scrofa	Iran	Wild	-	-	CR45	NE	Ashrafzadeh et al. 2015 (Unpublished)
Iran32			KF285554	Sus scrofa	Iran	Wild	-	-	CR45	NE	Ashrafzadeh et al. 2015 (Unpublished)
Iran33			KF285555	Sus scrofa	Iran	Wild	-	-	CR45	NE	Ashrafzadeh et al. 2015 (Unpublished)
Iran34			KF285556	Sus scrofa	Iran	Wild	-	-	CR45	NE	Ashrafzadeh et al. 2015 (Unpublished)
Iran35			KF285557	Sus scrofa	Iran	Wild	-	-	CR45	NE	Ashrafzadeh et al. 2015 (Unpublished)
Iran36			KF285558	Sus scrofa	Iran	Wild	-	-	CR45	NE	Ashrafzadeh et al. 2015 (Unpublished)
Iran37			KF285559	Sus scrofa	Iran	Wild	-	-	CR45	NE	Ashrafzadeh et al. 2015 (Unpublished)
Iran38		mino island su41	KF955578	Sus scrofa	Iran	Wild	-	-	CR45	NE	Ashrafzadeh et al. 2015 (Unpublished)
Iran39		mino island su42	KF955579	Sus scrofa	Iran	Wild	-	-	CR45	NE	Ashrafzadeh et al. 2015 (Unpublished)
Iran40		mino island su43	KF955580	Sus scrofa	Iran	Wild	-	-	CR45	NE	Ashrafzadeh et al. 2015 (Unpublished)
Iran41		mino island su44	KF955581	Sus scrofa	Iran	Wild	-	-	CR45	NE	Ashrafzadeh et al. 2015 (Unpublished)
Iran42		khabr national park su21	KF955582	Sus scrofa	Iran	Wild	-	-	CR46	NE	Ashrafzadeh et al. 2015 (Unpublished)
Iran43		khabr national park su22	KF955583	Sus scrofa	Iran	Wild	-	-	CR46	NE	Ashrafzadeh et al. 2015 (Unpublished)
Iran44		khabr national park su23	KF955584	Sus scrofa	Iran	Wild	-	-	CR46	NE	Ashrafzadeh et al. 2015 (Unpublished)
Iran45		khabr national park su24	KF955585	Sus scrofa	Iran	Wild	-	-	CR91	NE	Ashrafzadeh et al. 2015 (Unpublished)
Iran46		khabr national park su25	KF955586	Sus scrofa	Iran	Wild	-	-	CR46	NE	Ashrafzadeh et al. 2015 (Unpublished)
Iran47		GL912	DQ872962	Sus scrofa	Iran	Wild	-	-	CR2	NE	Larson et al. 2007 [24]
Iraq1		GL750	DQ872936	Sus scrofa	Iraq	Wild	-	-	CR2	NE	Larson et al. 2007 [24]
Iraq2		GL779	DQ872946	Sus scrofa	Iraq	Wild	-	-	CR1	E1	Larson et al. 2007 [24]
Italy1			HM051193	Sus scrofa	Italy	Wild	-	-	CR95	E1	De Luca et al. 2013 (Unpublished)
Italy2		AR16	EU362409	Sus scrofa	Italy	Wild	-	H75	CR95	E1	Scandura et al. 2008 [15]
Italy3			AF304201	Sus scrofa	Italy	Wild	-	-	CR96	E2	Kijas and Andersson 2001 [10]
Italy4		EWB3	AF136563	Sus scrofa	Italy	Wild	-	H12	CR96	E2	Giuffra et al. 2000 [2]
Italy5			HM448432	Sus scrofa	Italy	Wild	-	-	CR42	A	De Luca et al. 2013 (Unpublished)
Italy6		GL244	AY884716	Sus scrofa	Italy	Wild	-	H69	CR96	E2	Larson et al. 2005 [14]
Italy7		GL245	AY884717	Sus scrofa	Italy	Wild	BH	H11	CR96	E2	Larson et al. 2005 [14]
Italy8		European wild boar 3	AB015095	Sus scrofa	Italy	Wild	BG	H12	CR96	E2	Okumura et al. 1996 [29]
Italy9		GL247	AY884719	Sus scrofa	Italy	Wild	BG	H12	CR96	E2	Larson et al. 2005 [14]
Italy10		GL248	AY884720	Sus scrofa	Italy	Wild	BG	H12	CR96	E2	Larson et al. 2005 [14]
Italy11		GL249	AY884721	Sus scrofa	Italy	Wild	-	H12	CR96	E2	Larson et al. 2005 [14]
Italy12		GL251	AY884723	Sus scrofa	Italy	Wild	BH	H11	CR96	E2	Larson et al. 2005 [14]
Italy13		GL250	AY884722	Sus scrofa	Italy	Wild	BH	H11	CR96	E2	Larson et al. 2005 [14]
Italy14		GL252	AY884724	Sus scrofa	Italy	Wild	A	H22	CR1	E1	Larson et al. 2005 [14]
Italy15		European wild boar 1	AB015094	Sus scrofa	Italy	Wild	BH	H11	CR96	E2	Okumura et al. 1996 [29]
Italy16		GL246	AY884718	Sus scrofa	Italy	Wild	BH	H11	CR96	E2	Larson et al. 2005 [14]
Italy17			KF873473	Sus scrofa	Italy	Wild	-	-	CR96	E2	Maselli and Fulgione 2013 (Unpublished)
Italy18			KF873474	Sus scrofa	Italy	Wild	-	-	CR7	E1	Maselli and Fulgione 2013 (Unpublished)
Italy19			KF873475	Sus scrofa	Italy	Wild	-	-	CR95	E1	Maselli and Fulgione 2013 (Unpublished)
Italy20			KF873476	Sus scrofa	Italy	Wild	-	-	CR60	E1	Maselli and Fulgione 2013 (Unpublished)
Italy21			KF873477	Sus scrofa	Italy	Wild	-	-	CR95	E1	Maselli and Fulgione 2013 (Unpublished)
Italy22			KF873478	Sus scrofa	Italy	Wild	-	-	CR97	E1	Maselli and Fulgione 2013 (Unpublished)
Italy23			KF873479	Sus scrofa	Italy	Wild	-	-	CR31	A	Maselli and Fulgione 2013 (Unpublished)
Italy24			KF873480	Sus scrofa	Italy	Wild	-	-	CR98	A	Maselli and Fulgione 2013 (Unpublished)
Italy25			KF873481	Sus scrofa	Italy	Wild	-	-	CR95	E1	Maselli and Fulgione 2013 (Unpublished)
Italy26			KF873482	Sus scrofa	Italy	Wild	-	-	CR99	E1	Maselli and Fulgione 2013 (Unpublished)
Italy27			KF873483	Sus scrofa	Italy	Wild	-	-	CR5	E1	Maselli and Fulgione 2013 (Unpublished)
Italy28			KF873484	Sus scrofa	Italy	Wild	-	-	CR1	E1	Maselli and Fulgione 2013 (Unpublished)
Italy29			KF873485	Sus scrofa	Italy	Wild	-	-	CR1	E1	Maselli and Fulgione 2013 (Unpublished)
Italy30			KF873486	Sus scrofa	Italy	Wild	-	-	CR5	E1	Maselli and Fulgione 2013 (Unpublished)
Italy31			KF873487	Sus scrofa	Italy	Wild	-	-	CR100	E1	Maselli and Fulgione 2013 (Unpublished)
Italy32			KF873488	Sus scrofa	Italy	Wild	-	-	CR1	E1	Maselli and Fulgione 2013 (Unpublished)
Italy33			KF873489	Sus scrofa	Italy	Wild	-	-	CR96	E2	Maselli and Fulgione 2013 (Unpublished)
Italy34			KF873490	Sus scrofa	Italy	Wild	-	-	CR101	E1	Maselli and Fulgione 2013 (Unpublished)
Italy35			KF873491	Sus scrofa	Italy	Wild	-	-	CR70	E1	Maselli and Fulgione 2013 (Unpublished)
Italy36			KF873492	Sus scrofa	Italy	Wild	-	-	CR70	E1	Maselli and Fulgione 2013 (Unpublished)
Italy37			KF873493	Sus scrofa	Italy	Wild	-	-	CR1	E1	Maselli and Fulgione 2013 (Unpublished)
Italy38			KF873494	Sus scrofa	Italy	Wild	-	-	CR1	E1	Maselli and Fulgione 2013 (Unpublished)
Italy39			KF873495	Sus scrofa	Italy	Wild	-	-	CR101	E1	Maselli and Fulgione 2013 (Unpublished)
Italy40			KF873496	Sus scrofa	Italy	Wild	-	-	CR99	E1	Maselli and Fulgione 2013 (Unpublished)
Italy41			KF873497	Sus scrofa	Italy	Wild	-	-	CR7	E1	Maselli and Fulgione 2013 (Unpublished)
Italy42			KF873498	Sus scrofa	Italy	Wild	-	-	CR1	E1	Maselli and Fulgione 2013 (Unpublished)
Italy43			KF873499	Sus scrofa	Italy	Wild	-	-	CR96	E2	Maselli and Fulgione 2013 (Unpublished)
Italy44			KF873500	Sus scrofa	Italy	Wild	-	-	CR102	E2	Maselli and Fulgione 2013 (Unpublished)
Italy45			KF873501	Sus scrofa	Italy	Wild	-	-	CR95	E1	Maselli and Fulgione 2013 (Unpublished)
Italy46		AR17	EU362410	Sus scrofa	Italy	Wild	-	H23	CR7	E1	Scandura et al. 2008 [15]
Italy47		AR18	EU362411	Sus scrofa	Italy	Wild	-	H75	CR95	E1	Scandura et al. 2008 [15]
Italy48		AR20	EU362412	Sus scrofa	Italy	Wild	-	H22	CR1	E1	Scandura et al. 2008 [15]
Italy49		AR21	EU362413	Sus scrofa	Italy	Wild	-	H11	CR96	E2	Scandura et al. 2008 [15]
Italy50		AR22	EU362414	Sus scrofa	Italy	Wild	-	H22	CR1	E1	Scandura et al. 2008 [15]
Italy51		AR23	EU362415	Sus scrofa	Italy	Wild	-	H22	CR1	E1	Scandura et al. 2008 [15]
Italy52		AR24	EU362416	Sus scrofa	Italy	Wild	-	H11	CR96	E2	Scandura et al. 2008 [15]
Italy53		FO1	EU362417	Sus scrofa	Italy	Wild	-	H75	CR95	E1	Scandura et al. 2008 [15]
Italy54		FO2	EU362418	Sus scrofa	Italy	Wild	-	H23	CR7	E1	Scandura et al. 2008 [15]
Italy55		FO3	EU362419	Sus scrofa	Italy	Wild	-	H23	CR7	E1	Scandura et al. 2008 [15]
Italy56		FO4	EU362420	Sus scrofa	Italy	Wild	-	H23	CR7	E1	Scandura et al. 2008 [15]
Italy57		FO5	EU362421	Sus scrofa	Italy	Wild	-	H22	CR1	E1	Scandura et al. 2008 [15]
Italy58		FO6	EU362422	Sus scrofa	Italy	Wild	-	H75	CR95	E1	Scandura et al. 2008 [15]
Italy59		FO7	EU362423	Sus scrofa	Italy	Wild	-	H75	CR95	E1	Scandura et al. 2008 [15]
Italy60		FO8	EU362424	Sus scrofa	Italy	Wild	-	H22	CR1	E1	Scandura et al. 2008 [15]
Italy61		FO9	EU362425	Sus scrofa	Italy	Wild	-	H75	CR95	E1	Scandura et al. 2008 [15]
Italy62		FO10	EU362426	Sus scrofa	Italy	Wild	-	H23	CR7	E1	Scandura et al. 2008 [15]
Italy63		SI1	EU362427	Sus scrofa	Italy	Wild	-	H23	CR7	E1	Scandura et al. 2008 [15]
Italy64		SI2	EU362428	Sus scrofa	Italy	Wild	-	H23	CR7	E1	Scandura et al. 2008 [15]
Italy65		SI3	EU362429	Sus scrofa	Italy	Wild	-	H23	CR7	E1	Scandura et al. 2008 [15]
Italy66		SI4	EU362430	Sus scrofa	Italy	Wild	-	H23	CR7	E1	Scandura et al. 2008 [15]
Italy67		SI5	EU362431	Sus scrofa	Italy	Wild	-	H23	CR7	E1	Scandura et al. 2008 [15]
Italy68		SI6	EU362432	Sus scrofa	Italy	Wild	-	H23	CR7	E1	Scandura et al. 2008 [15]
Italy69		SI7	EU362433	Sus scrofa	Italy	Wild	-	H23	CR7	E1	Scandura et al. 2008 [15]
Italy70		SI9	EU362434	Sus scrofa	Italy	Wild	-	H23	CR7	E1	Scandura et al. 2008 [15]
Italy71		SA1	EU362435	Sus scrofa	Italy	Wild	-	H76	CR97	E1	Scandura et al. 2008 [15]
Italy72		SA2	EU362436	Sus scrofa	Italy	Wild	-	H23	CR7	E1	Scandura et al. 2008 [15]
Italy73		SA3	EU362437	Sus scrofa	Italy	Wild	-	H77	CR48	E1	Scandura et al. 2008 [15]
Italy74		SA4	EU362438	Sus scrofa	Italy	Wild	-	H75	CR95	E1	Scandura et al. 2008 [15]
Italy75		SA5	EU362439	Sus scrofa	Italy	Wild	-	H23	CR7	E1	Scandura et al. 2008 [15]
Italy76		SA6	EU362440	Sus scrofa	Italy	Wild	-	H15	CR31	A	Scandura et al. 2008 [15]
Italy77		SA7	EU362441	Sus scrofa	Italy	Wild	-	H15	CR31	A	Scandura et al. 2008 [15]
Italy78		SA8	EU362442	Sus scrofa	Italy	Wild	-	H75	CR95	E1	Scandura et al. 2008 [15]
Italy79		SA9	EU362443	Sus scrofa	Italy	Wild	-	H12	CR96	E2	Scandura et al. 2008 [15]
Italy80		SA10	EU362444	Sus scrofa	Italy	Wild	-	H15	CR31	A	Scandura et al. 2008 [15]
Italy81		FI27	EU362445	Sus scrofa	Italy	Wild	-	H23	CR7	E1	Scandura et al. 2008 [15]
Italy82		FI29	EU362446	Sus scrofa	Italy	Wild	-	H23	CR7	E1	Scandura et al. 2008 [15]
Italy83		FI30	EU362447	Sus scrofa	Italy	Wild	-	H23	CR7	E1	Scandura et al. 2008 [15]
Italy84		FI31	EU362448	Sus scrofa	Italy	Wild	-	H22	CR1	E1	Scandura et al. 2008 [15]
Italy85		FI33	EU362449	Sus scrofa	Italy	Wild	-	H22	CR1	E1	Scandura et al. 2008 [15]
Italy86		FI34	EU362450	Sus scrofa	Italy	Wild	-	H22	CR1	E1	Scandura et al. 2008 [15]
Italy87		FI36	EU362451	Sus scrofa	Italy	Wild	-	H75	CR95	E1	Scandura et al. 2008 [15]
Italy88		FI37	EU362452	Sus scrofa	Italy	Wild	-	H22	CR1	E1	Scandura et al. 2008 [15]
Italy89		FI40	EU362453	Sus scrofa	Italy	Wild	-	H12	CR96	E2	Scandura et al. 2008 [15]
Italy90		FI47	EU362454	Sus scrofa	Italy	Wild	-	H75	CR95	E1	Scandura et al. 2008 [15]
Italy91		MR1	EU362455	Sus scrofa	Italy	Wild	-	H11	CR96	E2	Scandura et al. 2008 [15]
Italy92		MR2	EU362456	Sus scrofa	Italy	Wild	-	H11	CR96	E2	Scandura et al. 2008 [15]
Italy93		MR3	EU362457	Sus scrofa	Italy	Wild	-	H11	CR96	E2	Scandura et al. 2008 [15]
Italy94		MR4	EU362458	Sus scrofa	Italy	Wild	-	H11	CR96	E2	Scandura et al. 2008 [15]
Italy95		MR5	EU362459	Sus scrofa	Italy	Wild	-	H11	CR96	E2	Scandura et al. 2008 [15]
Italy96		MR6	EU362460	Sus scrofa	Italy	Wild	-	H11	CR96	E2	Scandura et al. 2008 [15]
Italy97		MR8	EU362461	Sus scrofa	Italy	Wild	-	H75	CR95	E1	Scandura et al. 2008 [15]
Italy98		MR9	EU362462	Sus scrofa	Italy	Wild	-	H11	CR96	E2	Scandura et al. 2008 [15]
Italy99		MR11	EU362463	Sus scrofa	Italy	Wild	-	H75	CR95	E1	Scandura et al. 2008 [15]
Italy100		MR12	EU362464	Sus scrofa	Italy	Wild	-	H75	CR95	E1	Scandura et al. 2008 [15]
Italy101		MR14	EU362465	Sus scrofa	Italy	Wild	-	H11	CR96	E2	Scandura et al. 2008 [15]
Italy102		SR2	EU362466	Sus scrofa	Italy	Wild	-	H22	CR1	E1	Scandura et al. 2008 [15]
Italy103		SR6	EU362467	Sus scrofa	Italy	Wild	-	H22	CR1	E1	Scandura et al. 2008 [15]
Italy104		SR10	EU362468	Sus scrofa	Italy	Wild	-	H22	CR1	E1	Scandura et al. 2008 [15]
Italy105		SR11	EU362469	Sus scrofa	Italy	Wild	-	H11	CR96	E2	Scandura et al. 2008 [15]
Italy106		SR12	EU362470	Sus scrofa	Italy	Wild	-	H22	CR1	E1	Scandura et al. 2008 [15]
Italy107		SR15	EU362471	Sus scrofa	Italy	Wild	-	H22	CR1	E1	Scandura et al. 2008 [15]
Italy108		SR16	EU362472	Sus scrofa	Italy	Wild	-	H22	CR1	E1	Scandura et al. 2008 [15]
Italy109		SR17	EU362473	Sus scrofa	Italy	Wild	-	H22	CR1	E1	Scandura et al. 2008 [15]
Italy110		SR18	EU362474	Sus scrofa	Italy	Wild	-	H22	CR1	E1	Scandura et al. 2008 [15]
Italy111		SR20	EU362475	Sus scrofa	Italy	Wild	-	H22	CR1	E1	Scandura et al. 2008 [15]
Italy112		CP1	EU362476	Sus scrofa	Italy	Wild	-	H11	CR96	E2	Scandura et al. 2008 [15]
Italy113		CP6	EU362477	Sus scrofa	Italy	Wild	-	H78	CR96	E2	Scandura et al. 2008 [15]
Italy114		CP8	EU362478	Sus scrofa	Italy	Wild	-	H12	CR96	E2	Scandura et al. 2008 [15]
Italy115		CP10	EU362479	Sus scrofa	Italy	Wild	-	H12	CR96	E2	Scandura et al. 2008 [15]
Italy116		CP13	EU362480	Sus scrofa	Italy	Wild	-	H12	CR96	E2	Scandura et al. 2008 [15]
Italy117		CP14	EU362481	Sus scrofa	Italy	Wild	-	H12	CR96	E2	Scandura et al. 2008 [15]
Italy118		CP15	EU362482	Sus scrofa	Italy	Wild	-	H12	CR96	E2	Scandura et al. 2008 [15]
Italy119		CP16	EU362483	Sus scrofa	Italy	Wild	-	H12	CR96	E2	Scandura et al. 2008 [15]
Italy120		CP20	EU362484	Sus scrofa	Italy	Wild	-	H78	CR96	E2	Scandura et al. 2008 [15]
Italy121		CP26	EU362485	Sus scrofa	Italy	Wild	-	H78	CR96	E2	Scandura et al. 2008 [15]
Italy122		GO1	EU362498	Sus scrofa	Italy	Wild	-	H83	CR7	E1	Scandura et al. 2008 [15]
Italy123		GO4	EU362499	Sus scrofa	Italy	Wild	-	H83	CR7	E1	Scandura et al. 2008 [15]
Italy124		GO5	EU362500	Sus scrofa	Italy	Wild	-	H83	CR7	E1	Scandura et al. 2008 [15]
Italy125		GO6	EU362501	Sus scrofa	Italy	Wild	-	H83	CR7	E1	Scandura et al. 2008 [15]
Italy126		GO11	EU362502	Sus scrofa	Italy	Wild	-	H83	CR7	E1	Scandura et al. 2008 [15]
Italy127		GO13	EU362503	Sus scrofa	Italy	Wild	-	H83	CR7	E1	Scandura et al. 2008 [15]
Italy128		GO15	EU362504	Sus scrofa	Italy	Wild	-	H83	CR7	E1	Scandura et al. 2008 [15]
Italy129		GO18	EU362505	Sus scrofa	Italy	Wild	-	H83	CR7	E1	Scandura et al. 2008 [15]
Italy130		GO19	EU362506	Sus scrofa	Italy	Wild	-	H83	CR7	E1	Scandura et al. 2008 [15]
Italy131		WB07	HM026613	Sus scrofa	Italy	Wild	-	-	CR7	E1	Kim et al. 2011 [20]
Italy132			HM051193	Sus scrofa	Italy	Wild	-	-	CR95	E1	De Luca et al. 2013 (Unpublished)
Italy133			HM051194	Sus scrofa	Italy	Wild	-	-	CR96	E2	De Luca et al. 2013 (Unpublished)
Italy134			HM051195	Sus scrofa	Italy	Wild	-	-	CR103	E2	De Luca et al. 2013 (Unpublished)
Italy135			HM051196	Sus scrofa	Italy	Wild	-	-	CR20	E1	De Luca et al. 2013 (Unpublished)
Italy136			HM051197	Sus scrofa	Italy	Wild	-	-	CR1	E1	De Luca et al. 2013 (Unpublished)
Italy137			HM051198	Sus scrofa	Italy	Wild	-	-	CR104	E1	De Luca et al. 2013 (Unpublished)
Italy138			HM051199	Sus scrofa	Italy	Wild	-	-	CR1	E1	De Luca et al. 2013 (Unpublished)
Italy139			HM051200	Sus scrofa	Italy	Wild	-	-	CR7	E1	De Luca et al. 2013 (Unpublished)
Italy140			HM051201	Sus scrofa	Italy	Wild	-	-	CR1	E1	De Luca et al. 2013 (Unpublished)
Japan1		Japanese wild boar 56	AB015084	Sus scrofa leucomystax	Japan	Wild	-	H2	CR8	A	Okumura et al. 1996 [29]
Japan2		Japanese wild boar 55	AB015085	Sus scrofa leucomystax	Japan	Wild	-	H3	CR105	A	Okumura et al. 1996 [29]
Japan3		Japanese wild boar 72	AB015086	Sus scrofa leucomystax	Japan	Wild	-	H4	CR42	A	Okumura et al. 1996 [29]
Japan4		Tokushima.5001	AB041467	Sus scrofa leucomystax	Japan	Wild	-	-	CR8	A	Okumura et al. 1996 [29]
Japan5		Miyazaki.7	AB041469	Sus scrofa leucomystax	Japan	Wild	-	-	CR8	A	Okumura et al. 1996 [29]
Japan6		Jpn.Wild Boar (Gunma.5)	AB059652	Sus scrofa leucomystax	Japan	Wild	-	H15	CR31	A	Okumura et al. 1996 [29]
Japan7			AB505855	Sus scrofa leucomystax	Japan	Wild	-	-	CR9	A	Hayashi and Adachi 2009 (Unpublished)
Japan8			AB505856	Sus scrofa leucomystax	Japan	Wild	-	-	CR8	A	Hayashi and Adachi 2009 (Unpublished)
Japan9		GL72	AY884634	Sus scrofa	Japan	Wild	-	H4	CR42	A	Larson et al. 2005 [14]
Japan10			D42171	Sus scrofa leucomystax	Japan	Wild	-	H71	CR106	A	Okumura et al. 1996 [29]
Japan11			D42172	Sus scrofa leucomystax	Japan	Wild	-	H2	CR8	A	Okumura et al. 1996 [29]
Japan12			D42173	Sus scrofa leucomystax	Japan	Wild	-	H17	CR9	A	Okumura et al. 1996 [29]
Japan13			D42174	Sus scrofa leucomystax	Japan	Wild	-	H72	CR107	A	Okumura et al. 1996 [29]
Japan14			D42175	Sus scrofa leucomystax	Japan	Wild	-	H2	CR8	A	Okumura et al. 1996 [29]
Japan15			D42176	Sus scrofa leucomystax	Japan	Wild	-	H17	CR9	A	Okumura et al. 1996 [29]
Japan16			D42177	Sus scrofa leucomystax	Japan	Wild	-	H2	CR8	A	Okumura et al. 1996 [29]
Japan17			D42178	Sus scrofa leucomystax	Japan	Wild	-	H73	CR107	A	Okumura et al. 1996 [29]
Japan18			DQ062541	Sus scrofa	Japan	Wild	-	-	CR32	A	Li et al. 2005 (Unpublished)
Japan19			DQ062542	Sus scrofa	Japan	Wild	-	-	CR32	A	Li et al. 2005 (Unpublished)
Japan20			DQ062543	Sus scrofa	Japan	Wild	-	-	CR108	A	Li et al. 2005 (Unpublished)
Japan21			DQ062544	Sus scrofa	Japan	Wild	-	-	CR32	A	Li et al. 2005 (Unpublished)
Japan22			DQ062553	Sus scrofa	Japan	Wild	-	-	CR109	A	Li et al. 2005 (Unpublished)
Japan23			DQ062555	Sus scrofa	Japan	Wild	-	-	CR110	A	Li et al. 2005 (Unpublished)
Japan24			D42171	Sus scrofa leucomystax	Japan	Wild	-	H71	CR106	A	Okumura et al. 1996 [29]
Japan25			D42172	Sus scrofa leucomystax	Japan	Wild	-	H2	CR8	A	Okumura et al. 1996 [29]
Japan26			AB505857	Sus scrofa leucomystax	Japan	Wild	-	-	CR8	A	Hayashi and Adachi 2009 (Unpublished)
Japan, Ryukyu 1		Ryukyu wild boar 1	AB015087	Sus scrofa riukianus	Japan	Wild	-	-	CR111	A	Okumura et al. 1996 [29]
Japan, Ryukyu 2		Ryukyu wild boar 6	AB015089	Sus scrofa riukianus	Japan	Wild	-	-	CR112	A	Okumura et al. 1996 [29]
Japan, Ryukyu 3		Ryukyu wild boar 2	AB015088	Sus scrofa riukianus	Japan	Wild	-	-	CR112	A	Okumura et al. 1996 [29]
Japan, Ryukyu 4		Ryukyu wild boar 10	AB015090	Sus scrofa riukianus	Japan	Wild	-	-	CR113	A	Okumura et al. 1996 [29]
Japan, Ryukyu 5		1	AB505852	Sus scrofa riukianus	Japan:Okinawa, Ishigaki Island	Wild	-	-	CR114	A	Hayashi and Adachi 2009 (Unpublished)
Japan, Ryukyu 6		2	AB505853	Sus scrofa riukianus	Japan:Okinawa, Ishigaki Island	Wild	-	-	CR13	E1	Hayashi and Adachi 2009 (Unpublished)
Japan, Ryukyu 7			AB505854	Sus scrofa riukianus	Japan:Okinawa, Kadena	Wild	-	-	CR13	E1	Hayashi and Adachi 2009 (Unpublished)
Japan, Ryukyu 8			D42184	Sus scrofa riukianus	Japan	Wild	-	H5	CR111	A	Okumura et al. 1996 [29]
Korea1		KS36	AY879783	Sus scrofa coreanus	Korea	Wild	-	-	CR115	A	Cho et al. 2006 (Unpublished)
Korea2		KS34	AY879782	Sus scrofa coreanus	Korea	Wild	-	-	CR116	A	Cho et al. 2006 (Unpublished)
Korea3		KS32	AY879781	Sus scrofa coreanus	Korea	Wild	-	-	CR117	A	Cho et al. 2006 (Unpublished)
Korea4		KS31	AY879780	Sus scrofa coreanus	Korea	Wild	-	-	CR118	A	Cho et al. 2006 (Unpublished)
Korea5		KS30	AY879779	Sus scrofa coreanus	Korea	Wild	-	-	CR115	A	Cho et al. 2006 (Unpublished)
Korea6		KS29	AY879778	Sus scrofa coreanus	Korea	Wild	-	-	CR115	A	Cho et al. 2006 (Unpublished)
Korea7		KS17	AY879777	Sus scrofa coreanus	Korea	Wild	-	-	CR115	A	Cho et al. 2006 (Unpublished)
Korea8		KS37	AY879784	Sus scrofa coreanus	Korea	Wild	-	-	CR115	A	Cho et al. 2006 (Unpublished)
Korea9		S12	EF533685	Sus scrofa coreanus	Korea	Wild	-	-	CR115	A	Cho et al. 2006 (Unpublished)
Korea10		Korean wild boar NJAES-1	AY429457	Sus scrofa	Korea	Wild	-	-	CR110	A	Cho et al. 2006 (Unpublished)
Korea11		Korean wild boar NJAES-2	AY429458	Sus scrofa	Korea	Wild	-	-	CR110	A	Cho et al. 2006 (Unpublished)
Korea12		Korean wild boar NJAES-3	AY534282	Sus scrofa	Korea	Wild	-	-	CR110	A	Cho et al. 2006 (Unpublished)
Korea13		Korean wild boar NJAES-4	AY534283	Sus scrofa	Korea	Wild	-	-	CR110	A	Cho et al. 2006 (Unpublished)
Korea14		Korean wild boar NJAES-5	AY534284	Sus scrofa	Korea	Wild	-	-	CR110	A	Cho et al. 2006 (Unpublished)
Korea15		Korean wild boar NJAES-6	AY534285	Sus scrofa	Korea	Wild	-	-	CR110	A	Cho et al. 2006 (Unpublished)
Korea16		Korean wild boar NJAES-7	AY534286	Sus scrofa	Korea	Wild	-	-	CR119	A	Cho et al. 2006 (Unpublished)
Korea17		Korean wild boar NJAES-8	AY534287	Sus scrofa	Korea	Wild	-	-	CR110	A	Cho et al. 2006 (Unpublished)
Korea18		Korean wild boar NJAES-9	AY534288	Sus scrofa	Korea	Wild	-	-	CR110	A	Cho et al. 2006 (Unpublished)
Korea19		KWB1	AY879771	Sus scrofa coreanus	Korea	Wild	-	-	CR110	A	Cho et al. 2006 (Unpublished)
Korea20		KWB2	AY879772	Sus scrofa coreanus	Korea	Wild	-	-	CR110	A	Cho et al. 2006 (Unpublished)
Korea21		KWB565	AY879773	Sus scrofa coreanus	Korea	Wild	-	-	CR110	A	Cho et al. 2006 (Unpublished)
Korea22		KWB566	AY879774	Sus scrofa coreanus	Korea	Wild	-	-	CR120	A	Cho et al. 2006 (Unpublished)
Korea23		KS2	AY879775	Sus scrofa coreanus	Korea	Wild	-	-	CR110	A	Cho et al. 2006 (Unpublished)
Korea24		KS4	AY879776	Sus scrofa coreanus	Korea	Wild	-	-	CR121	A	Cho et al. 2006 (Unpublished)
Korea25		KS07	DQ191210	Sus scrofa	Korea	Wild	-	-	CR122	A	Cho et al. 2006 (Unpublished)
Korea26		KS08	DQ191211	Sus scrofa	Korea	Wild	-	-	CR123	A	Cho et al. 2006 (Unpublished)
Korea27		KS09	DQ191212	Sus scrofa	Korea	Wild	-	-	CR116	A	Cho et al. 2006 (Unpublished)
Korea28		KS10	DQ191213	Sus scrofa	Korea	Wild	-	-	CR116	A	Cho et al. 2006 (Unpublished)
Korea29		KS11	DQ191214	Sus scrofa	Korea	Wild	-	-	CR124	A	Cho et al. 2006 (Unpublished)
Korea30		KS13	DQ191215	Sus scrofa	Korea	Wild	-	-	CR110	A	Cho et al. 2006 (Unpublished)
Korea31		KS14	DQ191216	Sus scrofa	Korea	Wild	-	-	CR116	A	Cho et al. 2006 (Unpublished)
Korea32		KS15	DQ191217	Sus scrofa	Korea	Wild	-	-	CR110	A	Cho et al. 2006 (Unpublished)
Korea33		KS16	DQ191218	Sus scrofa	Korea	Wild	-	-	CR125	A	Cho et al. 2006 (Unpublished)
Korea34		KS17	DQ191219	Sus scrofa	Korea	Wild	-	-	CR115	A	Cho et al. 2006 (Unpublished)
Korea35		KS20	DQ191220	Sus scrofa	Korea	Wild	-	-	CR116	A	Cho et al. 2006 (Unpublished)
Korea36		KS21	DQ191221	Sus scrofa	Korea	Wild	-	-	CR115	A	Cho et al. 2006 (Unpublished)
Korea37		KS22	DQ191222	Sus scrofa	Korea	Wild	-	-	CR116	A	Cho et al. 2006 (Unpublished)
Korea38		KS23	DQ191223	Sus scrofa	Korea	Wild	-	-	CR116	A	Cho et al. 2006 (Unpublished)
Korea39		KS24	DQ191224	Sus scrofa	Korea	Wild	-	-	CR110	A	Cho et al. 2006 (Unpublished)
Korea40		KS25	DQ191225	Sus scrofa	Korea	Wild	-	-	CR110	A	Cho et al. 2006 (Unpublished)
Korea41		KS27	DQ191226	Sus scrofa	Korea	Wild	-	-	CR116	A	Cho et al. 2006 (Unpublished)
Korea42		KS28	DQ191227	Sus scrofa	Korea	Wild	-	-	CR110	A	Cho et al. 2006 (Unpublished)
Korea43		KS33	DQ191228	Sus scrofa	Korea	Wild	-	-	CR115	A	Cho et al. 2006 (Unpublished)
Korea44		KS01	DQ207757	Sus scrofa	Korea	Wild	-	-	CR116	A	Cho et al. 2006 (Unpublished)
Korea45		KS03	DQ207758	Sus scrofa	Korea	Wild	-	-	CR110	A	Cho et al. 2006 (Unpublished)
Korea46		KS06	DQ207759	Sus scrofa	Korea	Wild	-	-	CR115	A	Cho et al. 2006 (Unpublished)
Korea47		KS12	DQ207760	Sus scrofa	Korea	Wild	-	-	CR110	A	Cho et al. 2006 (Unpublished)
Korea48		KS35	DQ207761	Sus scrofa	Korea	Wild	-	-	CR116	A	Cho et al. 2006 (Unpublished)
Korea49		S13	EF533686	Sus scrofa	Korea	Wild	-	-	CR115	A	Cho et al. 2006 (Unpublished)
Korea50		S14	EF533687	Sus scrofa	Korea	Wild	-	-	CR116	A	Cho et al. 2006 (Unpublished)
Korea51		S15	EF533688	Sus scrofa	Korea	Wild	-	-	CR110	A	Cho et al. 2006 (Unpublished)
Korea52		S16	EF533689	Sus scrofa	Korea	Wild	-	-	CR116	A	Cho et al. 2006 (Unpublished)
Korea53		S17	EF533690	Sus scrofa	Korea	Wild	-	-	CR115	A	Cho et al. 2006 (Unpublished)
Korea54		S18	EF533691	Sus scrofa	Korea	Wild	-	-	CR126	A	Cho et al. 2006 (Unpublished)
Korea55		S19	EF533692	Sus scrofa	Korea	Wild	-	-	CR115	A	Cho et al. 2006 (Unpublished)
Korea56		S20	EF533693	Sus scrofa	Korea	Wild	-	-	CR115	A	Cho et al. 2006 (Unpublished)
Korea57		KWB1	AY574047	Sus scrofa	Korea	Wild	-	-	CR110	A	Cho et al. 2006 (Unpublished)
Korea58		KS17	DQ207753	Sus scrofa	Korea	Wild	-	-	CR115	A	Cho et al. 2006 (Unpublished)
Korea59		KS29	DQ207754	Sus scrofa	Korea	Wild	-	-	CR115	A	Cho et al. 2006 (Unpublished)
Korea60		KS31	DQ207755	Sus scrofa	Korea	Wild	-	-	CR118	A	Cho et al. 2006 (Unpublished)
Korea61		KS02	DQ268530	Sus scrofa	Korea	Wild	-	-	CR110	A	Cho et al. 2006 (Unpublished)
Korea62		S1	EU090702	Sus scrofa	Korea	Wild	-	-	CR110	A	Cho et al. 2006 (Unpublished)
Korea63		KS14	EU090703	Sus scrofa	Korea	Wild	-	-	CR116	A	Cho et al. 2006 (Unpublished)
Korea64		KWA1	DQ779521	Sus scrofa	South Korea	Wild	-	-	CR116	A	Larson et. al. 2007 [26]
Korea65		KWB1	DQ779522	Sus scrofa	South Korea	Wild	-	-	CR116	A	Larson et. al. 2007 [26]
Korea66		KWC1	DQ779523	Sus scrofa	South Korea	Wild	-	-	CR116	A	Larson et. al. 2007 [26]
Korea67		KWE1	DQ779524	Sus scrofa	South Korea	Wild	-	-	CR116	A	Larson et. al. 2007 [26]
Korea68		KWF1	DQ779525	Sus scrofa	South Korea	Wild	-	-	CR116	A	Larson et. al. 2007 [26]
Korea69		KWG1	DQ779526	Sus scrofa	South Korea	Wild	-	-	CR116	A	Larson et. al. 2007 [26]
Korea70		KWM1	DQ779527	Sus scrofa	South Korea	Wild	-	-	CR127	A	Larson et. al. 2007 [26]
Korea71		JejuWB1	JN251947	Sus scrofa	South Korea	Wild	-	-	CR127	A	Hans et al. 2011 (Unpublished)
Korea72		JejuWB2	JN251948	Sus scrofa	South Korea	Wild	-	-	CR127	A	Hans et al. 2011 (Unpublished)
Korea73		JejuWB3	JN251949	Sus scrofa	South Korea	Wild	-	-	CR127	A	Hans et al. 2011 (Unpublished)
Korea74		JejuWB4	JN251950	Sus scrofa	South Korea	Wild	-	-	CR127	A	Hans et al. 2011 (Unpublished)
Korea75		JejuWB5	JN251951	Sus scrofa	South Korea	Wild	-	-	CR127	A	Hans et al. 2011 (Unpublished)
Korea76		JejuWB6	JN251952	Sus scrofa	South Korea	Wild	-	-	CR127	A	Hans et al. 2011 (Unpublished)
Korea77		JejuWB7	JN251953	Sus scrofa	South Korea	Wild	-	-	CR127	A	Hans et al. 2011 (Unpublished)
Korea78		JejuWB8	JN251954	Sus scrofa	South Korea	Wild	-	-	CR127	A	Hans et al. 2011 (Unpublished)
Korea79		JejuWB9	JN251955	Sus scrofa	South Korea	Wild	-	-	CR127	A	Hans et al. 2011 (Unpublished)
Korea80		JejuWB10	JN251956	Sus scrofa	South Korea	Wild	-	-	CR127	A	Hans et al. 2011 (Unpublished)
Korea81		JejuWB11	JN251957	Sus scrofa	South Korea	Wild	-	-	CR127	A	Hans et al. 2011 (Unpublished)
Korea82		GL939	DQ779422	Sus scrofa	North Korea	Wild	-	-	CR128	A	Larson et. al. 2007 [26]
Korea83		GL938	DQ779421	Sus scrofa	North Korea	Wild	-	-	CR129	A	Larson et. al. 2007 [26]
Luxembourg1		SSWB48F05	JQ273226	Sus scrofa	Luxembourg	Wild	-	-	CR7	E1	Goedbloed et al. 2013 [31]
Luxembourg2		WB48F02	JQ273242	Sus scrofa	Luxembourg	Wild	-	-	CR7	E1	Goedbloed et al. 2013 [31]
Luxembourg3		SSWB48F06	JQ273245	Sus scrofa	Luxembourg	Wild	-	-	CR7	E1	Goedbloed et al. 2013 [31]
Luxembourg4		WB48F03	JQ273249	Sus scrofa	Luxembourg	Wild	-	-	CR7	E1	Goedbloed et al. 2013 [31]
Luxembourg5		SSWB48F09	JQ273255	Sus scrofa	Luxembourg	Wild	-	-	CR7	E1	Goedbloed et al. 2013 [31]
Luxembourg6		WB48F04	JQ273273	Sus scrofa	Luxembourg	Wild	-	-	CR7	E1	Goedbloed et al. 2013 [31]
Luxembourg7		SSWB48F08	JQ273412	Sus scrofa	Luxembourg	Wild	-	-	CR1	E1	Goedbloed et al. 2013 [31]
Macedonia1		GL113	AY884670	Sus scrofa	Macedonia	Wild	-	H21	CR1	E1	Larson et al. 2005 [14]
Macedonia2		B5c	KP089971	Sus scrofa	Macedonia	Wild	-	-	CR1	E1	Velickovic et al. 2015 [32]
Malaysia1		GL70	AY884632	Sus scrofa	Malaysia	Wild	-	H62	CR83	A	Larson et al. 2005 [14]
Malaysia2		GL138	AY884676	Sus scrofa	Malaysia	Wild	-	H62	CR83	A	Larson et al. 2005 [14]
Mongolia1			KP027448	Sus scrofa	Mongolia	Wild	-	-	CR8	A	Bayarlkhagva et al. 2015 (Unpublished)
Mongolia2			KP027449	Sus scrofa	Mongolia	Wild	-	-	CR8	A	Bayarlkhagva et al. 2015 (Unpublished)
Mongolia3			KP027450	Sus scrofa	Mongolia	Wild	-	-	CR8	A	Bayarlkhagva et al. 2015 (Unpublished)
Mongolia4			KP027451	Sus scrofa	Mongolia	Wild	-	-	CR130	A	Bayarlkhagva et al. 2015 (Unpublished)
Mongolia6			KP027453	Sus scrofa	Mongolia	Wild	-	-	CR131	A	Bayarlkhagva et al. 2015 (Unpublished)
Mongolia7			KP027454	Sus scrofa	Mongolia	Wild	-	-	CR132	A	Bayarlkhagva et al. 2015 (Unpublished)
Mongolia8			KP027455	Sus scrofa	Mongolia	Wild	-	-	CR133	A	Bayarlkhagva et al. 2015 (Unpublished)
Mongolia9			KP027456	Sus scrofa	Mongolia	Wild	-	-	CR134	A	Bayarlkhagva et al. 2015 (Unpublished)
Mongolia10			KP027457	Sus scrofa	Mongolia	Wild	-	-	CR8	A	Bayarlkhagva et al. 2015 (Unpublished)
Mongolia11			KP027458	Sus scrofa	Mongolia	Wild	-	-	CR8	A	Bayarlkhagva et al. 2015 (Unpublished)
Mongolia12			KP027459	Sus scrofa	Mongolia	Wild	-	-	CR135	A	Bayarlkhagva et al. 2015 (Unpublished)
Mongolia13			KP027460	Sus scrofa	Mongolia	Wild	-	-	CR136	A	Bayarlkhagva et al. 2015 (Unpublished)
Mongolia14			KP027461	Sus scrofa	Mongolia	Wild	-	-	CR137	A	Bayarlkhagva et al. 2015 (Unpublished)
Mongolia16			KP027463	Sus scrofa	Mongolia	Wild	-	-	CR138	A	Bayarlkhagva et al. 2015 (Unpublished)
Mongolia17			KP027464	Sus scrofa	Mongolia	Wild	-	-	CR139	A	Bayarlkhagva et al. 2015 (Unpublished)
Mongolia18			KP027465	Sus scrofa	Mongolia	Wild	-	-	CR136	A	Bayarlkhagva et al. 2015 (Unpublished)
Morocco1		GL73	AY884635	Sus scrofa	Morocco	Wild	C	H29	CR1	E1	Larson et al. 2005 [14]
Morocco2			KC608841	Sus scrofa	Morocco	Wild	-	-	CR140	E1	Vilaça et al. 2014 [22]
Morocco3		WB11	HM026617	Sus scrofa	Morocco	Wild	-	-	CR141	E1	Kim et al. 2011 [20]
Morocco4		SS36	EU362490	Sus scrofa	Morocco (found all over the world )	Wild/Feral	-	-	CR1	E1	Scandura et al. 2008[15] / Hajjii and Zachos 2011 [39] / Vilaça et al.2014 [22]
Myanmar1		Myanmar wild boar	AB252822	Sus scrofa	Myanmar	Wild	-	-	CR142	A	Tanaka et. al. 2008 [21]
Myanmar2		GL60	AY884623	Sus scrofa	Myanmar	Wild	BM	H68	CR143	A	Larson et al. 2005 [14]
Myanmar3		GL67	AY884629	Sus scrofa	Myanmar	Wild	-	-	CR143	A	Larson et al. 2005 [14]
Myanmar4		GL87	AY884647	Sus scrofa	Myanmar	Wild	-	-	CR144	A	Larson et al. 2005 [14]
Myanmar5		GL195	AY884695	Sus scrofa	Myanmar	Wild	-	-	CR145	A	Larson et al. 2005 [14]
Myanmar6		GL240	AY884712	Sus scrofa	Myanmar	Wild	BM	H68	CR143	A	Larson et al. 2005 [14]
Myanmar7		GL915	DQ779411	Sus scrofa	Myanmar	Wild	-	-	CR145	A	Larson et. al. 2007 [26]
Nepal1		GL89	AY884649	Sus scrofa	Nepal	Wild	-	-	CR77	A	Larson et al. 2005 [14]
Nepal2		GL56	AY884620	Sus scrofa	Nepal	Wild	-	-	CR77	A	Larson et al. 2005 [14]
Netherlands1		SSWB22F07	JQ273110	Sus scrofa	Netherlands	Wild	-	-	CR31	A	Goedbloed et al. 2013 [31]
Netherlands2		SSWB21U80	JQ273219	Sus scrofa	Netherlands	Wild	-	-	CR7	E1	Goedbloed et al. 2013 [31]
Netherlands3		SSWB22F03	JQ273221	Sus scrofa	Netherlands	Wild	-	-	CR7	E1	Goedbloed et al. 2013 [31]
Netherlands4		SSWB22F02	JQ273222	Sus scrofa	Netherlands	Wild	-	-	CR7	E1	Goedbloed et al. 2013 [31]
Netherlands5		SSWB22F04	JQ273228	Sus scrofa	Netherlands	Wild	-	-	CR7	E1	Goedbloed et al. 2013 [31]
Netherlands6		SSWB21U81	JQ273230	Sus scrofa	Netherlands	Wild	-	-	CR7	E1	Goedbloed et al. 2013 [31]
Netherlands7		SSWB21M02	JQ273231	Sus scrofa	Netherlands	Wild	-	-	CR7	E1	Goedbloed et al. 2013 [31]
Netherlands8		SSWB22M02	JQ273232	Sus scrofa	Netherlands	Wild	-	-	CR7	E1	Goedbloed et al. 2013 [31]
Netherlands9		SSWB22F08	JQ273234	Sus scrofa	Netherlands	Wild	-	-	CR7	E1	Goedbloed et al. 2013 [31]
Netherlands10		SSWB22F05	JQ273240	Sus scrofa	Netherlands	Wild	-	-	CR7	E1	Goedbloed et al. 2013 [31]
Netherlands11		SSWB21U73	JQ273241	Sus scrofa	Netherlands	Wild	-	-	CR7	E1	Goedbloed et al. 2013 [31]
Netherlands12		SSWB21M03	JQ273246	Sus scrofa	Netherlands	Wild	-	-	CR7	E1	Goedbloed et al. 2013 [31]
Netherlands13		SSWB22M08	JQ273248	Sus scrofa	Netherlands	Wild	-	-	CR7	E1	Goedbloed et al. 2013 [31]
Netherlands14		SSWB21U64	JQ273252	Sus scrofa	Netherlands	Wild	-	-	CR7	E1	Goedbloed et al. 2013 [31]
Netherlands15		SSWB21U69	JQ273253	Sus scrofa	Netherlands	Wild	-	-	CR7	E1	Goedbloed et al. 2013 [31]
Netherlands16		SSWB22F01	JQ273254	Sus scrofa	Netherlands	Wild	-	-	CR7	E1	Goedbloed et al. 2013 [31]
Netherlands17		SSWB21U57	JQ273256	Sus scrofa	Netherlands	Wild	-	-	CR7	E1	Goedbloed et al. 2013 [31]
Netherlands18		SSWB21U68	JQ273257	Sus scrofa	Netherlands	Wild	-	-	CR7	E1	Goedbloed et al. 2013 [31]
Netherlands19		SSWB22M07	JQ273258	Sus scrofa	Netherlands	Wild	-	-	CR7	E1	Goedbloed et al. 2013 [31]
Netherlands20		SSWB22M05	JQ273261	Sus scrofa	Netherlands	Wild	-	-	CR7	E1	Goedbloed et al. 2013 [31]
Netherlands21		SSWB22M03	JQ273262	Sus scrofa	Netherlands	Wild	-	-	CR7	E1	Goedbloed et al. 2013 [31]
Netherlands22		SSWB22M04	JQ273263	Sus scrofa	Netherlands	Wild	-	-	CR7	E1	Goedbloed et al. 2013 [31]
Netherlands23		SSWB21U60	JQ273264	Sus scrofa	Netherlands	Wild	-	-	CR7	E1	Goedbloed et al. 2013 [31]
Netherlands24		SSWB21U59	JQ273272	Sus scrofa	Netherlands	Wild	-	-	CR7	E1	Goedbloed et al. 2013 [31]
Netherlands25		SSWB21U66	JQ273274	Sus scrofa	Netherlands	Wild	-	-	CR7	E1	Goedbloed et al. 2013 [31]
Netherlands26		SSWB21U67	JQ273275	Sus scrofa	Netherlands	Wild	-	-	CR7	E1	Goedbloed et al. 2013 [31]
Netherlands27		SSWB21U05	JQ273325	Sus scrofa	Netherlands	Wild	-	-	CR5	E1	Goedbloed et al. 2013 [31]
Netherlands28		SSWB21U07	JQ273326	Sus scrofa	Netherlands	Wild	-	-	CR5	E1	Goedbloed et al. 2013 [31]
Netherlands29		SSWB21U21	JQ273327	Sus scrofa	Netherlands	Wild	-	-	CR5	E1	Goedbloed et al. 2013 [31]
Netherlands30		SSWB21U17	JQ273328	Sus scrofa	Netherlands	Wild	-	-	CR5	E1	Goedbloed et al. 2013 [31]
Netherlands31		SSWB21U63	JQ273329	Sus scrofa	Netherlands	Wild	-	-	CR5	E1	Goedbloed et al. 2013 [31]
Netherlands32		SSWB21U24	JQ273330	Sus scrofa	Netherlands	Wild	-	-	CR5	E1	Goedbloed et al. 2013 [31]
Netherlands33		SSWB21U08	JQ273331	Sus scrofa	Netherlands	Wild	-	-	CR5	E1	Goedbloed et al. 2013 [31]
Netherlands34		SSWB21U06	JQ273332	Sus scrofa	Netherlands	Wild	-	-	CR5	E1	Goedbloed et al. 2013 [31]
Netherlands35		SSWB21U20	JQ273333	Sus scrofa	Netherlands	Wild	-	-	CR5	E1	Goedbloed et al. 2013 [31]
Netherlands36		SSWB21U03	JQ273334	Sus scrofa	Netherlands	Wild	-	-	CR5	E1	Goedbloed et al. 2013 [31]
Netherlands37		SSWB21U11	JQ273335	Sus scrofa	Netherlands	Wild	-	-	CR5	E1	Goedbloed et al. 2013 [31]
Netherlands38		SSWB21U12	JQ273336	Sus scrofa	Netherlands	Wild	-	-	CR5	E1	Goedbloed et al. 2013 [31]
Netherlands39		SSWB21U14	JQ273337	Sus scrofa	Netherlands	Wild	-	-	CR5	E1	Goedbloed et al. 2013 [31]
Netherlands40		SSWB21U16	JQ273338	Sus scrofa	Netherlands	Wild	-	-	CR5	E1	Goedbloed et al. 2013 [31]
Netherlands41		SSWB21U15	JQ273339	Sus scrofa	Netherlands	Wild	-	-	CR5	E1	Goedbloed et al. 2013 [31]
Netherlands42		SSWB21U74	JQ273340	Sus scrofa	Netherlands	Wild	-	-	CR5	E1	Goedbloed et al. 2013 [31]
Netherlands43		SSWB21U01	JQ273341	Sus scrofa	Netherlands	Wild	-	-	CR5	E1	Goedbloed et al. 2013 [31]
Netherlands44		SSWB21U02	JQ273342	Sus scrofa	Netherlands	Wild	-	-	CR5	E1	Goedbloed et al. 2013 [31]
Netherlands45		SSWB21U04	JQ273343	Sus scrofa	Netherlands	Wild	-	-	CR5	E1	Goedbloed et al. 2013 [31]
Netherlands46		SSWB21U13	JQ273344	Sus scrofa	Netherlands	Wild	-	-	CR5	E1	Goedbloed et al. 2013 [31]
Netherlands47		SSWB21U23	JQ273345	Sus scrofa	Netherlands	Wild	-	-	CR5	E1	Goedbloed et al. 2013 [31]
Netherlands48		SSWB21U18	JQ273346	Sus scrofa	Netherlands	Wild	-	-	CR5	E1	Goedbloed et al. 2013 [31]
Netherlands49		SSWB21U19	JQ273347	Sus scrofa	Netherlands	Wild	-	-	CR5	E1	Goedbloed et al. 2013 [31]
Netherlands50		SSWB21U22	JQ273348	Sus scrofa	Netherlands	Wild	-	-	CR5	E1	Goedbloed et al. 2013 [31]
Netherlands51		SSWB21U75	JQ273361	Sus scrofa	Netherlands	Wild	-	-	CR1	E1	Goedbloed et al. 2013 [31]
Netherlands52		SSWB21U77	JQ273362	Sus scrofa	Netherlands	Wild	-	-	CR1	E1	Goedbloed et al. 2013 [31]
Netherlands53		SSWB21F02	JQ273364	Sus scrofa	Netherlands	Wild	-	-	CR1	E1	Goedbloed et al. 2013 [31]
Netherlands54		SSWB21M07	JQ273369	Sus scrofa	Netherlands	Wild	-	-	CR1	E1	Goedbloed et al. 2013 [31]
Netherlands55		SSWB21U56	JQ273382	Sus scrofa	Netherlands	Wild	-	-	CR1	E1	Goedbloed et al. 2013 [31]
Netherlands56		SSWB21U78	JQ273385	Sus scrofa	Netherlands	Wild	-	-	CR1	E1	Goedbloed et al. 2013 [31]
Netherlands57		SSWB21F08	JQ273388	Sus scrofa	Netherlands	Wild	-	-	CR1	E1	Goedbloed et al. 2013 [31]
Netherlands58		SSWB21F09	JQ273389	Sus scrofa	Netherlands	Wild	-	-	CR1	E1	Goedbloed et al. 2013 [31]
Netherlands59		SSWB21M04	JQ273390	Sus scrofa	Netherlands	Wild	-	-	CR1	E1	Goedbloed et al. 2013 [31]
Netherlands60		SSWB21U58	JQ273394	Sus scrofa	Netherlands	Wild	-	-	CR1	E1	Goedbloed et al. 2013 [31]
Netherlands61		SSWB21F01	JQ273399	Sus scrofa	Netherlands	Wild	-	-	CR1	E1	Goedbloed et al. 2013 [31]
Netherlands62		SSWB21U70	JQ273403	Sus scrofa	Netherlands	Wild	-	-	CR1	E1	Goedbloed et al. 2013 [31]
Netherlands63		SSWB21F06	JQ273415	Sus scrofa	Netherlands	Wild	-	-	CR1	E1	Goedbloed et al. 2013 [31]
Netherlands64		SSWB21F03	JQ273416	Sus scrofa	Netherlands	Wild	-	-	CR1	E1	Goedbloed et al. 2013 [31]
Netherlands65		SSWB21F05	JQ273417	Sus scrofa	Netherlands	Wild	-	-	CR1	E1	Goedbloed et al. 2013 [31]
Netherlands66		SSWB21M06	JQ273418	Sus scrofa	Netherlands	Wild	-	-	CR1	E1	Goedbloed et al. 2013 [31]
Netherlands67		SSWB21F04	JQ273419	Sus scrofa	Netherlands	Wild	-	-	CR1	E1	Goedbloed et al. 2013 [31]
Netherlands68		SSWB21M05	JQ273423	Sus scrofa	Netherlands	Wild	-	-	CR1	E1	Goedbloed et al. 2013 [31]
Netherlands69		SSWB21U71	JQ273425	Sus scrofa	Netherlands	Wild	-	-	CR1	E1	Goedbloed et al. 2013 [31]
Netherlands70		SSWB21U76	JQ273433	Sus scrofa	Netherlands	Wild	-	-	CR1	E1	Goedbloed et al. 2013 [31]
Netherlands71		SSWB21M01	JQ273436	Sus scrofa	Netherlands	Wild	-	-	CR1	E1	Goedbloed et al. 2013 [31]
Netherlands72		SSWB21F07	JQ273469	Sus scrofa	Netherlands	Wild	-	-	CR1	E1	Goedbloed et al. 2013 [31]
Netherlands73		SSWB21U55	JQ273479	Sus scrofa	Netherlands	Wild	-	-	CR1	E1	Goedbloed et al. 2013 [31]
Netherlands74		SSWB21U61	JQ273482	Sus scrofa	Netherlands	Wild	-	-	CR7	E1	Goedbloed et al. 2013 [31]
Netherlands75		SSWB22M06	JQ273483	Sus scrofa	Netherlands	Wild	-	-	CR7	E1	Goedbloed et al. 2013 [31]
Netherlands76		SSWB22M01	JQ273484	Sus scrofa	Netherlands	Wild	-	-	CR7	E1	Goedbloed et al. 2013 [31]
Netherlands77		SSWB21U10	JQ273488	Sus scrofa	Netherlands	Wild	-	-	CR5	E1	Goedbloed et al. 2013 [31]
Netherlands78		SSWB21U62	JQ273489	Sus scrofa	Netherlands	Wild	-	-	CR5	E1	Goedbloed et al. 2013 [31]
Netherlands79		SSWB22F06	JQ273535	Sus scrofa	Netherlands	Wild	-	-	CR1	E1	Goedbloed et al. 2013 [31]
Pakistan		GL54	AY884618	Sus scrofa	Pakistan	Wild	-	-	CR146	A	Larson et al. 2005 [14]
Papua New Guinea 1		PNG-18	HQ318518	Sus scrofa	Papua New Guinea	Wild	-	-	CR7	E1	Nidup. et al. 2012 (Unpublished)
Papua New Guinea 2		PNG-Y25	HQ318519	Sus scrofa	Papua New Guinea	Wild	-	-	CR20	E1	Nidup. et al. 2012 (Unpublished)
Papua New Guinea 3		PNG-G5	HQ318520	Sus scrofa	Papua New Guinea	Wild	-	-	CR1	E1	Nidup. et al. 2012 (Unpublished)
Papua New Guinea 4		PNG-01	HQ318521	Sus scrofa	Papua New Guinea	Wild	-	-	CR7	E1	Nidup. et al. 2012 (Unpublished)
Phacochoerus africanus		Pafr3	AJ314534	Phacochoerus africanus	Unspecified	Wild	-	-	-		Gongora et al. 2011 [8]
Poland1		GiuPolEWB2	AF136556	Sus scrofa	Poland	Wild	-	-	CR1	E1	Giuffra et al. 2000 [2] / Larson et al. 2005 [14]
Poland2		GiuPolEWB1	AF136555	Sus scrofa	Poland	Wild	-	-	CR26	E1	Giuffra et al. 2000[3] / Larson et al. 2005 [14]
Poland3		GL749	DQ872935	Sus scrofa	Poland	Wild	-	-	CR1	E1	Larson et al. 2007 [24]
Poland4		PO8	EU362536	Sus scrofa	Poland	Wild	-	H29	CR1	E1	Scandura et al. 2008 [15]
Poland5		PO11	EU362537	Sus scrofa	Poland	Wild	-	H85	CR5	E1	Scandura et al. 2008 [15]
Poland6		PO12	EU362538	Sus scrofa	Poland	Wild	-	H29	CR1	E1	Scandura et al. 2008 [15]
Poland7		PO14	EU362539	Sus scrofa	Poland	Wild	-	H85	CR5	E1	Scandura et al. 2008 [15]
Poland8		PO16	EU362540	Sus scrofa	Poland	Wild	-	H85	CR5	E1	Scandura et al. 2008 [15]
Poland9		PO24	EU362541	Sus scrofa	Poland	Wild	-	H85	CR5	E1	Scandura et al. 2008 [15]
Poland10		PO25	EU362542	Sus scrofa	Poland	Wild	-	H29	CR1	E1	Scandura et al. 2008 [15]
Poland11		PO27	EU362543	Sus scrofa	Poland	Wild	-	H29	CR1	E1	Scandura et al. 2008 [15]
Poland12		POL49	KC608842	Sus scrofa	Poland	Wild	-	-	CR5	E1	Vilaça et al. 2014 [22]
Poland13		WB06	HM026612	Sus scrofa	Poland	Wild	-	-	CR1	E1	Kim et al. 2011 [20]
Portugal1			HM747198	Sus scrofa	Portugal	Wild	-	-	CR7	E1	Célio Alves et al. 2010 [17]
Portugal2			HM747202	Sus scrofa	Portugal	Wild	-	-	CR1	E1	Célio Alves et al. 2010 [17]
Portugal3			HM747203	Sus scrofa	Portugal	Wild	-	-	CR1	E1	Célio Alves et al. 2010 [17]
Portugal4		GL222	AY884698	Sus scrofa	Portugal	Wild	-	H85	CR5	E1	Larson et al. 2005 [14]
Portugal5		PWB109-S2	JN031156	Sus scrofa	Portugal	Wild	-	-	CR1	E1	van Asch et al. 2012 [33]
Portugal6		PWB111-S2	JN031157	Sus scrofa	Portugal	Wild	-	-	CR1	E1	van Asch et al. 2012 [33]
Portugal7		PWB114-S2	JN031158	Sus scrofa	Portugal	Wild	-	-	CR1	E1	van Asch et al. 2012 [33]
Portugal8		PWB116-S2	JN031159	Sus scrofa	Portugal	Wild	-	-	CR1	E1	van Asch et al. 2012 [33]
Portugal9		PWB117-S6	JN031283	Sus scrofa	Portugal	Wild	-	-	CR1	E1	van Asch et al. 2012 [33]
Portugal10		PWB57-S7	JN031329	Sus scrofa	Portugal	Wild	-	-	CR1	E1	van Asch et al. 2012 [33]
Portugal11		PWB58-S7	JN031330	Sus scrofa	Portugal	Wild	-	-	CR1	E1	van Asch et al. 2012 [33]
Portugal12		PWB59-S7	JN031331	Sus scrofa	Portugal	Wild	-	-	CR1	E1	van Asch et al. 2012 [33]
Portugal13		PWB61-S7	JN031333	Sus scrofa	Portugal	Wild	-	-	CR1	E1	van Asch et al. 2012 [33]
Portugal14		PWB102-S7	JN031334	Sus scrofa	Portugal	Wild	-	-	CR1	E1	van Asch et al. 2012 [33]
Portugal15		PWB105-S7	JN031335	Sus scrofa	Portugal	Wild	-	-	CR1	E1	van Asch et al. 2012 [33]
Portugal16		PWB2-S8	JN031356	Sus scrofa	Portugal	Wild	-	-	CR20	E1	van Asch et al. 2012 [33]
Portugal17		PWB3-S8	JN031357	Sus scrofa	Portugal	Wild	-	-	CR20	E1	van Asch et al. 2012 [33]
Portugal18		PWB1-SW1	JN031411	Sus scrofa	Portugal	Wild	-	-	CR1	E1	van Asch et al. 2012 [33]
Portugal19		PWB7-SW1	JN031412	Sus scrofa	Portugal	Wild	-	-	CR1	E1	van Asch et al. 2012 [33]
Portugal20		PWB8-SW1	JN031413	Sus scrofa	Portugal	Wild	-	-	CR1	E1	van Asch et al. 2012 [33]
Portugal21		PWB9-SW1	JN031414	Sus scrofa	Portugal	Wild	-	-	CR1	E1	van Asch et al. 2012 [33]
Portugal22		PWB10-SW1	JN031415	Sus scrofa	Portugal	Wild	-	-	CR1	E1	van Asch et al. 2012 [33]
Portugal23		PWB11-SW1	JN031416	Sus scrofa	Portugal	Wild	-	-	CR1	E1	van Asch et al. 2012 [33]
Portugal24		PWB12-SW1	JN031417	Sus scrofa	Portugal	Wild	-	-	CR1	E1	van Asch et al. 2012 [33]
Portugal25		PWB13-SW1	JN031418	Sus scrofa	Portugal	Wild	-	-	CR1	E1	van Asch et al. 2012 [33]
Portugal26		PWB14-SW1	JN031419	Sus scrofa	Portugal	Wild	-	-	CR1	E1	van Asch et al. 2012 [33]
Portugal27		PWB15-SW1	JN031420	Sus scrofa	Portugal	Wild	-	-	CR1	E1	van Asch et al. 2012 [33]
Portugal28		PWB16-SW1	JN031421	Sus scrofa	Portugal	Wild	-	-	CR1	E1	van Asch et al. 2012 [33]
Portugal29		PWB17-SW1	JN031422	Sus scrofa	Portugal	Wild	-	-	CR1	E1	van Asch et al. 2012 [33]
Portugal30		PWB18-SW1	JN031423	Sus scrofa	Portugal	Wild	-	-	CR1	E1	van Asch et al. 2012 [33]
Portugal31		PWB19-SW1	JN031424	Sus scrofa	Portugal	Wild	-	-	CR1	E1	van Asch et al. 2012 [33]
Portugal32		PWB34-SW1	JN031425	Sus scrofa	Portugal	Wild	-	-	CR1	E1	van Asch et al. 2012 [33]
Portugal33		PWB35-SW1	JN031426	Sus scrofa	Portugal	Wild	-	-	CR1	E1	van Asch et al. 2012 [33]
Portugal34		PWB36-SW1	JN031427	Sus scrofa	Portugal	Wild	-	-	CR1	E1	van Asch et al. 2012 [33]
Portugal35		PWB37-SW1	JN031428	Sus scrofa	Portugal	Wild	-	-	CR1	E1	van Asch et al. 2012 [33]
Portugal36		PWB38-SW1	JN031429	Sus scrofa	Portugal	Wild	-	-	CR1	E1	van Asch et al. 2012 [33]
Portugal37		PWB75-SW1	JN031430	Sus scrofa	Portugal	Wild	-	-	CR1	E1	van Asch et al. 2012 [33]
Portugal38		PWB76-SW1	JN031431	Sus scrofa	Portugal	Wild	-	-	CR1	E1	van Asch et al. 2012 [33]
Portugal39		PWB77-SW1	JN031432	Sus scrofa	Portugal	Wild	-	-	CR1	E1	van Asch et al. 2012 [33]
Portugal40		PWB78-SW1	JN031433	Sus scrofa	Portugal	Wild	-	-	CR1	E1	van Asch et al. 2012 [33]
Portugal41		PWB79-SW1	JN031434	Sus scrofa	Portugal	Wild	-	-	CR1	E1	van Asch et al. 2012 [33]
Portugal42		PWB80-SW1	JN031435	Sus scrofa	Portugal	Wild	-	-	CR1	E1	van Asch et al. 2012 [33]
Portugal43		PWB81-SW1	JN031436	Sus scrofa	Portugal	Wild	-	-	CR1	E1	van Asch et al. 2012 [33]
Portugal44		PWB82-SW1	JN031437	Sus scrofa	Portugal	Wild	-	-	CR1	E1	van Asch et al. 2012 [33]
Portugal45		PWB83-SW1	JN031438	Sus scrofa	Portugal	Wild	-	-	CR1	E1	van Asch et al. 2012 [33]
Portugal46		PWB84-SW1	JN031439	Sus scrofa	Portugal	Wild	-	-	CR1	E1	van Asch et al. 2012 [33]
Portugal47		PWB85-SW1	JN031440	Sus scrofa	Portugal	Wild	-	-	CR1	E1	van Asch et al. 2012 [33]
Portugal48		PWB86-SW1	JN031441	Sus scrofa	Portugal	Wild	-	-	CR1	E1	van Asch et al. 2012 [33]
Portugal49		PWB87-SW1	JN031442	Sus scrofa	Portugal	Wild	-	-	CR1	E1	van Asch et al. 2012 [33]
Portugal50		PWB88-SW1	JN031443	Sus scrofa	Portugal	Wild	-	-	CR1	E1	van Asch et al. 2012 [33]
Portugal51		PWB5-SW2	JN031444	Sus scrofa	Portugal	Wild	-	-	CR147	E1	van Asch et al. 2012 [33]
Portugal52		PWB6-SW2	JN031445	Sus scrofa	Portugal	Wild	-	-	CR147	E1	van Asch et al. 2012 [33]
Portugal53		PWB20-SW2	JN031446	Sus scrofa	Portugal	Wild	-	-	CR147	E1	van Asch et al. 2012 [33]
Portugal54		PWB53-SW2	JN031447	Sus scrofa	Portugal	Wild	-	-	CR147	E1	van Asch et al. 2012 [33]
Portugal55		PWB56-SW2	JN031448	Sus scrofa	Portugal	Wild	-	-	CR147	E1	van Asch et al. 2012 [33]
Portugal56		PWB91-SW2	JN031449	Sus scrofa	Portugal	Wild	-	-	CR147	E1	van Asch et al. 2012 [33]
Portugal57		PWB92-SW2	JN031450	Sus scrofa	Portugal	Wild	-	-	CR147	E1	van Asch et al. 2012 [33]
Portugal58		PWB93-SW2	JN031451	Sus scrofa	Portugal	Wild	-	-	CR147	E1	van Asch et al. 2012 [33]
Portugal59		PWB94-SW2	JN031452	Sus scrofa	Portugal	Wild	-	-	CR147	E1	van Asch et al. 2012 [33]
Portugal60		PWB95-SW2	JN031453	Sus scrofa	Portugal	Wild	-	-	CR147	E1	van Asch et al. 2012 [33]
Portugal61		PWB96-SW2	JN031454	Sus scrofa	Portugal	Wild	-	-	CR147	E1	van Asch et al. 2012 [33]
Portugal62		PWB97-SW2	JN031455	Sus scrofa	Portugal	Wild	-	-	CR147	E1	van Asch et al. 2012 [33]
Portugal63		PWB98-SW2	JN031456	Sus scrofa	Portugal	Wild	-	-	CR147	E1	van Asch et al. 2012 [33]
Portugal64		PWB99-SW2	JN031457	Sus scrofa	Portugal	Wild	-	-	CR147	E1	van Asch et al. 2012 [33]
Portugal65		PWB100-SW2	JN031458	Sus scrofa	Portugal	Wild	-	-	CR147	E1	van Asch et al. 2012 [33]
Portugal66		PWB103-SW2	JN031459	Sus scrofa	Portugal	Wild	-	-	CR147	E1	van Asch et al. 2012 [33]
Portugal67		PWB104-SW2	JN031460	Sus scrofa	Portugal	Wild	-	-	CR147	E1	van Asch et al. 2012 [33]
Portugal68		PWB106-SW2	JN031461	Sus scrofa	Portugal	Wild	-	-	CR147	E1	van Asch et al. 2012 [33]
Portugal69		PWB21-SW3	JN031462	Sus scrofa	Portugal	Wild	-	-	CR147	E1	van Asch et al. 2012 [33]
Portugal70		PWB22-SW3	JN031463	Sus scrofa	Portugal	Wild	-	-	CR147	E1	van Asch et al. 2012 [33]
Portugal71		PWB23-SW3	JN031464	Sus scrofa	Portugal	Wild	-	-	CR147	E1	van Asch et al. 2012 [33]
Portugal72		PWB24-SW3	JN031465	Sus scrofa	Portugal	Wild	-	-	CR147	E1	van Asch et al. 2012 [33]
Portugal73		PWB25-SW3	JN031466	Sus scrofa	Portugal	Wild	-	-	CR147	E1	van Asch et al. 2012 [33]
Portugal74		PWB26-SW3	JN031467	Sus scrofa	Portugal	Wild	-	-	CR147	E1	van Asch et al. 2012 [33]
Portugal75		PWB27-SW3	JN031468	Sus scrofa	Portugal	Wild	-	-	CR147	E1	van Asch et al. 2012 [33]
Portugal76		PWB28-SW3	JN031469	Sus scrofa	Portugal	Wild	-	-	CR147	E1	van Asch et al. 2012 [33]
Portugal77		PWB29-SW3	JN031470	Sus scrofa	Portugal	Wild	-	-	CR147	E1	van Asch et al. 2012 [33]
Portugal78		PWB30-SW3	JN031471	Sus scrofa	Portugal	Wild	-	-	CR147	E1	van Asch et al. 2012 [33]
Portugal79		PWB31-SW3	JN031472	Sus scrofa	Portugal	Wild	-	-	CR147	E1	van Asch et al. 2012 [33]
Portugal80		PWB32-SW3	JN031473	Sus scrofa	Portugal	Wild	-	-	CR147	E1	van Asch et al. 2012 [33]
Portugal81		PWB33-SW3	JN031474	Sus scrofa	Portugal	Wild	-	-	CR147	E1	van Asch et al. 2012 [33]
Portugal82		PWB62-SW3	JN031475	Sus scrofa	Portugal	Wild	-	-	CR147	E1	van Asch et al. 2012 [33]
Portugal83		PWB63-SW3	JN031476	Sus scrofa	Portugal	Wild	-	-	CR147	E1	van Asch et al. 2012 [33]
Portugal84		PWB64-SW3	JN031477	Sus scrofa	Portugal	Wild	-	-	CR147	E1	van Asch et al. 2012 [33]
Portugal85		PWB65-SW3	JN031478	Sus scrofa	Portugal	Wild	-	-	CR147	E1	van Asch et al. 2012 [33]
Portugal86		PWB66-SW3	JN031479	Sus scrofa	Portugal	Wild	-	-	CR147	E1	van Asch et al. 2012 [33]
Portugal87		PWB67-SW3	JN031480	Sus scrofa	Portugal	Wild	-	-	CR147	E1	van Asch et al. 2012 [33]
Portugal88		PWB68-SW3	JN031481	Sus scrofa	Portugal	Wild	-	-	CR147	E1	van Asch et al. 2012 [33]
Portugal89		PWB69-SW3	JN031482	Sus scrofa	Portugal	Wild	-	-	CR147	E1	van Asch et al. 2012 [33]
Portugal90		PWB70-SW3	JN031483	Sus scrofa	Portugal	Wild	-	-	CR147	E1	van Asch et al. 2012 [33]
Portugal91		PWB71-SW3	JN031484	Sus scrofa	Portugal	Wild	-	-	CR147	E1	van Asch et al. 2012 [33]
Portugal92		PWB72-SW3	JN031485	Sus scrofa	Portugal	Wild	-	-	CR147	E1	van Asch et al. 2012 [33]
Portugal93		PWB73-SW3	JN031486	Sus scrofa	Portugal	Wild	-	-	CR147	E1	van Asch et al. 2012 [33]
Portugal94		PWB74-SW3	JN031487	Sus scrofa	Portugal	Wild	-	-	CR147	E1	van Asch et al. 2012 [33]
Portugal95		PWB89-SW3	JN031488	Sus scrofa	Portugal	Wild	-	-	CR147	E1	van Asch et al. 2012 [33]
Portugal96		PWB107-SW3	JN031489	Sus scrofa	Portugal	Wild	-	-	CR147	E1	van Asch et al. 2012 [33]
Portugal97		PWB110-SW3	JN031490	Sus scrofa	Portugal	Wild	-	-	CR147	E1	van Asch et al. 2012 [33]
Portugal98		PWB112-SW3	JN031491	Sus scrofa	Portugal	Wild	-	-	CR147	E1	van Asch et al. 2012 [33]
Portugal99		PWB113-SW3	JN031492	Sus scrofa	Portugal	Wild	-	-	CR147	E1	van Asch et al. 2012 [33]
Portugal100		PWB115-SW3	JN031493	Sus scrofa	Portugal	Wild	-	-	CR147	E1	van Asch et al. 2012 [33]
Portugal101		PWB90-SW4	JN031494	Sus scrofa	Portugal	Wild	-	-	CR1	E1	van Asch et al. 2012 [33]
Portugal102		PWB108-SW4	JN031495	Sus scrofa	Portugal	Wild	-	-	CR1	E1	van Asch et al. 2012 [33]
Portugal103		PWB101-SW5	JN031496	Sus scrofa	Portugal	Wild	-	-	CR5	E1	van Asch et al. 2012 [33]
Portugal104		PWB42-SW6	JN031497	Sus scrofa	Portugal	Wild	-	-	CR1	E1	van Asch et al. 2012 [33]
Portugal105		PWB49-SW6	JN031498	Sus scrofa	Portugal	Wild	-	-	CR1	E1	van Asch et al. 2012 [33]
Portugal106		PWB50-SW6	JN031499	Sus scrofa	Portugal	Wild	-	-	CR1	E1	van Asch et al. 2012 [33]
Portugal107		PWB52-SW6	JN031500	Sus scrofa	Portugal	Wild	-	-	CR1	E1	van Asch et al. 2012 [33]
Portugal108		PWB54-SW7	JN031501	Sus scrofa	Portugal	Wild	-	-	CR148	E1	van Asch et al. 2012 [33]
Portugal109		PWB55-SW7	JN031502	Sus scrofa	Portugal	Wild	-	-	CR148	E1	van Asch et al. 2012 [33]
Portugal110		PWB39-SW8	JN031503	Sus scrofa	Portugal	Wild	-	-	CR14	A	van Asch et al. 2012 [33]
Portugal111		PWB40-SW8	JN031504	Sus scrofa	Portugal	Wild	-	-	CR14	A	van Asch et al. 2012 [33]
Portugal112		PWB41-SW8	JN031505	Sus scrofa	Portugal	Wild	-	-	CR14	A	van Asch et al. 2012 [33]
Portugal113		PWB43-SW8	JN031506	Sus scrofa	Portugal	Wild	-	-	CR14	A	van Asch et al. 2012 [33]
Portugal114		PWB44-SW8	JN031507	Sus scrofa	Portugal	Wild	-	-	CR14	A	van Asch et al. 2012 [33]
Portugal115		PWB45-SW8	JN031508	Sus scrofa	Portugal	Wild	-	-	CR14	A	van Asch et al. 2012 [33]
Portugal116		PWB46-SW8	JN031509	Sus scrofa	Portugal	Wild	-	-	CR14	A	van Asch et al. 2012 [33]
Portugal117		PWB47-SW8	JN031510	Sus scrofa	Portugal	Wild	-	-	CR14	A	van Asch et al. 2012 [33]
Portugal118		PWB48-SW8	JN031511	Sus scrofa	Portugal	Wild	-	-	CR14	A	van Asch et al. 2012 [33]
Portugal119		PWB51-SW8	JN031512	Sus scrofa	Portugal	Wild	-	-	CR14	A	van Asch et al. 2012 [33]
Portugal120			HM747201	Sus scrofa	Portugal	Wild	-	-	CR1	E1	Célio Alves et al. 2010 [17]
Portugal121			HM747204	Sus scrofa	Portugal	Wild	-	-	CR48	E1	Célio Alves et al. 2010 [17]
Romania1		WBRO563	JX894174	Sus scrofa	Romania	Wild	-	-	CR1	E1	Ottoni et al. 2012 [16]
Romania2			KC608831	Sus scrofa	Romania	Wild	-	-	CR21	E1	Vilaça et al. 2014 [22]
Romania3			KC608834	Sus scrofa	Romania	Wild	-	-	CR21	E1	Vilaça et al. 2014 [22]
Romania4			KC608845	Sus scrofa	Romania	Wild	-	-	CR60	E1	Vilaça et al. 2014 [22]
Romania5		GL374	DQ872931	Sus scrofa	Romania	Wild	-	-	CR1	E1	Larson et al. 2007 [24]
Romania6		WB08	HM026614	Sus scrofa	Romania	Wild	-	-	CR1	E1	Kim et al. 2011 [20]
Romania7		GL392	DQ872932	Sus scrofa	Romania	Wild	-	-	CR5	E1	Larson et al. 2007 [24]
Romania8		GL799	DQ872961	Sus scrofa	Romania	Wild	-	-	CR1	E1	Larson et al. 2007 [24]
Romania9			KC608840	Sus scrofa	Romania	Wild	-	-	CR149	E1	Vilaça et al. 2014 [22]
Russia1			KC608839	Sus scrofa	Russia	Wild	-	-	CR26	E1	Vilaça et al. 2014 [22]
Russia2		1064	HM010475	Sus scrofa	Russia	Wild	-	-	CR150	A	Ramayo et al. 2011 [12]
Russia3		1065	HM010476	Sus scrofa	Russia	Wild	-	-	CR150	A	Ramayo et al. 2011 [12]
Russia4		1067	HM010477	Sus scrofa	Russia	Wild	-	-	CR150	A	Ramayo et al. 2011 [12]
Russia5		1070	HM010478	Sus scrofa	Russia	Wild	-	-	CR8	A	Ramayo et al. 2011 [12]
Russia6		1071	HM010479	Sus scrofa	Russia	Wild	-	-	CR150	A	Ramayo et al. 2011 [12]
Russia7		1076	HM010480	Sus scrofa	Russia	Wild	-	-	CR151	A	Ramayo et al. 2011 [12]
Russia8		1079	HM010481	Sus scrofa	Russia	Wild	-	-	CR151	A	Ramayo et al. 2011 [12]
Russia9		1082	HM010482	Sus scrofa	Russia	Wild	-	-	CR8	A	Ramayo et al. 2011 [12]
Russia10		1083	HM010483	Sus scrofa	Russia	Wild	-	-	CR33	A	Ramayo et al. 2011 [12]
Russia11		1089	HM010484	Sus scrofa	Russia	Wild	-	-	CR8	A	Ramayo et al. 2011 [12]
Russia12		1094	HM010485	Sus scrofa	Russia	Wild	-	-	CR150	A	Ramayo et al. 2011 [12]
Russia13		1100	HM010486	Sus scrofa	Russia	Wild	-	-	CR8	A	Ramayo et al. 2011 [12]
Russia14		1101	HM010487	Sus scrofa	Russia	Wild	-	-	CR33	A	Ramayo et al. 2011 [12]
Russia15		1102	HM010488	Sus scrofa	Russia	Wild	-	-	CR151	A	Ramayo et al. 2011 [12]
Russia16		GL192	AY884692	Sus scrofa	Russia	Wild	CB	H9	CR33	A	Larson et al. 2005 [14]
Russia17		GL237	AY884711	Sus scrofa	Russia	Wild	AK	H2	CR8	A	Larson et al. 2005 [14]
Russia18		GL191	AY884691	Sus scrofa	Russia	Wild	CB	H67	CR33	A	Larson et al. 2005 [14]
Russia19		GL934	DQ779419	Sus scrofa	Russia	Wild	-	-	CR77	A	Larson et. al. 2007 [26]
Russia20		GL918	DQ872963	Sus scrofa	Russia	Wild	-	-	CR1	E1	Larson et al. 2007 [24]
Russia21		GL919	DQ872964	Sus scrofa	Russia	Wild	C	-	CR1	E1	Larson et al. 2007 [24]
Sardinia1		GL288	AY884732	Sus scrofa	Italy	Med-Feral	A	H22	CR1	E1	Larson et al. 2005[1]
Sardinia2		GL144	AY884682	Sus scrofa	Italy	Med-Feral	AJ	H65	CR49	E1	Larson et al. 2005[1]
Sardinia3		GL111	AY884668	Sus scrofa	Italy	Med-Feral	A	H22	CR1	E1	Larson et al. 2005[1]
Sardinia4		Ssc3	AJ314544	Sus scrofa	Italy	Wild	-	-	CR1	E1	Randi et al. 2002 [5]
Sardinia5		SS1	EU362486	Sus scrofa	Italy	Wild/feral	-	H61	CR96	E2	Scandura et al. 2008 [15]
Sardinia6		SS4	EU362487	Sus scrofa	Italy	Wild/feral	-	H22	CR1	E1	Scandura et al. 2008 [15]
Sardinia7		SS16	EU362488	Sus scrofa	Italy	Wild/feral	-	H22	CR1	E1	Scandura et al. 2008 [15]
Sardinia8		SS33	EU362489	Sus scrofa	Italy	Wild/feral	-	H22	CR1	E1	Scandura et al. 2008 [15]
Sardinia9		SS37	EU362491	Sus scrofa	Italy	Wild/feral	-	H29	CR1	E1	Scandura et al. 2008 [15]
Sardinia10		SS38	EU362492	Sus scrofa	Italy	Wild/feral	-	H29	CR1	E1	Scandura et al. 2008 [15]
Sardinia11		SS42	EU362493	Sus scrofa	Italy	Wild/feral	-	H79	CR1	E1	Scandura et al. 2008 [15]
Sardinia12		SS43	EU362494	Sus scrofa	Italy	Wild/feral	-	H80	CR152	E1	Scandura et al. 2008 [15]
Sardinia13		SS45	EU362495	Sus scrofa	Italy	Wild/feral	-	H81	CR70	E1	Scandura et al. 2008 [15]
Sardinia14		SS48	EU362496	Sus scrofa	Italy	Wild/feral	-	H22	CR1	E1	Scandura et al. 2008 [15]
Sardinia15		SS50	EU362497	Sus scrofa	Italy	Wild/feral	-	H82	CR101	E1	Scandura et al. 2008 [15]
Sardinia16			KC608827	Sus scrofa	Italy	Wild	-	-	CR153	E2	Vilaça et al. 2014 [22]
Sardinia17			KC608828	Sus scrofa	Italy	Wild	-	-	CR96	E2	Vilaça et al. 2014 [22]
Sardinia18			KC608829	Sus scrofa	Italy	Wild	-	-	CR154	E2	Vilaça et al. 2014 [22]
Sardinia19			KC608830	Sus scrofa	Italy	Wild	-	-	CR99	E1	Vilaça et al. 2014 [22]
Serbia1		B56	KP089962	Sus scrofa	Serbia	Wild	-	-	CR11	E1	Velickovic et al. 2015 [32]
Serbia2		B52	KP089969	Sus scrofa	Serbia	Wild	-	-	CR55	E1	Velickovic et al. 2015 [32]
Serbia3		B43a	KP089970	Sus scrofa	Serbia	Wild	-	-	CR70	E1	Velickovic et al. 2015 [32]
Serbia4		B2b	KP089975	Sus scrofa	Serbia	Wild	-	-	CR1	E1	Velickovic et al. 2015 [32]
Serbia5		B61	KP089976	Sus scrofa	Serbia	Wild	-	-	CR155	E1	Velickovic et al. 2015 [32]
Serbia6		B9	KP089977	Sus scrofa	Serbia	Wild	-	-	CR21	E1	Velickovic et al. 2015 [32]
Slovakia1		GL945	DQ872970	Sus scrofa	Slovakia	Wild	-	-	CR5	E1	Larson et al. 2007 [24]
Slovakia2			KC608843	Sus scrofa	Slovakia	Wild	-	-	CR1	E1	Vilaça et al. 2014 [22]
Slovenia1		B60	KP089974	Sus scrofa	Slovenia	Wild	-	-	CR5	E1	Velickovic et al. 2015 [32]
Slovenia2		WB12	HM026618	Sus scrofa	Slovenia	Wild	-	-	CR1	E1	Kim et al. 2011 [20]
Solomon Islands1		PBM29	DQ444711	Sus scrofa	Solomon islands	Wild	-	-	CR156	A	Robins et. al. 2006 [30]
Spain1		SWB3	AY232870	Sus scrofa	Spain	Wild	-	H54	CR12	E1	Alves et al. 2003 [13]
Spain2		SWB2	AY232869	Sus scrofa	Spain	Wild	-	H54	CR12	E1	Alves et al. 2003 [13]
Spain3		SWB5	AY232872	Sus scrofa	Spain	Wild	-	H55	CR47	E1	Alves et al. 2003 [13]
Spain4			HM747206	Sus scrofa	Spain	Wild	-	-	CR1	E1	Célio Alves et al. 2010 [17]
Spain5		SP3	EU362508	Sus scrofa	Spain	Wild	-	H21	CR1	E1	Scandura et al. 2008 [15]
Spain6		SP6	EU362509	Sus scrofa	Spain	Wild	-	H21	CR1	E1	Scandura et al. 2008 [15]
Spain7			HM747211	Sus scrofa	Spain	Wild	-	-	CR12	E1	Célio Alves et al. 2010 [17]
Spain8			HM747210	Sus scrofa	Spain	Wild	-	-	CR157	E1	Célio Alves et al. 2010 [17]
Spain9		SWB1	AY232868	Sus scrofa	Spain	Wild	-	H54	CR12	E1	Alves et al. 2003 [13]
Spain10		SWB4	AY232871	Sus scrofa	Spain	Wild	-	H55	CR47	E1	Alves et al. 2003 [13]
Spain11		SWB6	AY232873	Sus scrofa	Spain	Wild	-	H21	CR1	E1	Alves et al. 2003 [13]
Spain12		SWB7	AY232874	Sus scrofa	Spain	Wild	-	H56	CR147	E1	Alves et al. 2003 [13]
Spain13		GL52	AY884616	Sus scrofa	Spain	Wild	-	H89	CR158	E1	Larson et al. 2005 [14]
Spain14		GL221	AY884697	Sus scrofa	Spain	Wild	-	H29	CR1	E1	Larson et al. 2005 [14]
Spain15		GL242	AY884714	Sus scrofa	Spain	Wild	-	H91	CR148	E1	Larson et al. 2005 [14]
Spain16		Ewb9	EF122157	Sus scrofa	Spain	Wild	-	-	CR1	E1	Royo et al. 2009 (Unpublished)
Spain17		EwbZ6	EF122158	Sus scrofa	Spain	Wild	-	-	CR1	E1	Royo et al. 2009 (Unpublished)
Spain18		Ewb40	EF122192	Sus scrofa	Spain	Wild	-	-	CR1	E1	Royo et al. 2009 (Unpublished)
Spain19		EwbZ7	EF122193	Sus scrofa	Spain	Wild	-	-	CR1	E1	Royo et al. 2009 (Unpublished)
Spain20		EwbZ8	EF122194	Sus scrofa	Spain	Wild	-	-	CR1	E1	Royo et al. 2009 (Unpublished)
Spain21		Ewb39	EF122195	Sus scrofa	Spain	Wild	-	-	CR1	E1	Royo et al. 2009 (Unpublished)
Spain22		EwbZ46	EF122198	Sus scrofa	Spain	Wild	-	-	CR48	E1	Royo et al. 2009 (Unpublished)
Spain23		EwbZ77	EF122199	Sus scrofa	Spain	Wild	-	-	CR1	E1	Royo et al. 2009 (Unpublished)
Spain24		EwbZ78	EF122200	Sus scrofa	Spain	Wild	-	-	CR1	E1	Royo et al. 2009 (Unpublished)
Spain25		SP2	EU362507	Sus scrofa	Spain	Wild	-	H21	CR1	E1	Scandura et al. 2008 [15]
Spain26		SP8	EU362510	Sus scrofa	Spain	Wild	-	H21	CR1	E1	Scandura et al. 2008 [15]
Spain27		SP9	EU362511	Sus scrofa	Spain	Wild	-	H21	CR1	E1	Scandura et al. 2008 [15]
Spain28		SP10	EU362512	Sus scrofa	Spain	Wild	-	H21	CR1	E1	Scandura et al. 2008 [15]
Spain29		SP12	EU362513	Sus scrofa	Spain	Wild	-	H21	CR1	E1	Scandura et al. 2008 [15]
Spain30		SP13	EU362514	Sus scrofa	Spain	Wild	-	H21	CR1	E1	Scandura et al. 2008 [15]
Spain31		SP15	EU362515	Sus scrofa	Spain	Wild	-	H21	CR1	E1	Scandura et al. 2008 [15]
Spain32		WB01	HM026607	Sus scrofa	Spain	Wild	-	-	CR48	E1	Kim et al. 2011 [20]
Spain33			HM747199	Sus scrofa	Spain	Wild	-	-	CR5	E1	Célio Alves et al. 2010 [17]
Spain34			HM747205	Sus scrofa	Spain	Wild	-	-	CR1	E1	Célio Alves et al. 2010 [17]
Spain35			HM747207	Sus scrofa	Spain	Wild	-	-	CR1	E1	Célio Alves et al. 2010 [17]
Spain36			HM747208	Sus scrofa	Spain	Wild	-	-	CR147	E1	Célio Alves et al. 2010 [17]
Spain37			HM747209	Sus scrofa	Spain	Wild	-	-	CR1	E1	Célio Alves et al. 2010 [17]
Spain38			HM747212	Sus scrofa	Spain	Wild	-	-	CR48	E1	Célio Alves et al. 2010 [17]
Spain39			HM747213	Sus scrofa	Spain	Wild	-	-	CR20	E1	Célio Alves et al. 2010 [17]
Spain40			HM747214	Sus scrofa	Spain	Wild	-	-	CR159	E1	Célio Alves et al. 2010 [17]
Spain41			HM747215	Sus scrofa	Spain	Wild	-	-	CR1	E1	Célio Alves et al. 2010 [17]
Sri Lanka1		GL75	AY884636	Sus scrofa	Sri lanka	Wild	-	-	CR160	A	Larson et al. 2005 [14]
Sri Lanka2		GL920	DQ779413	Sus scrofa	Sri lanka	Wild	-	-	CR161	A	Larson et. al. 2007 [26]
Sri Lanka3		SL37WP	HQ318503	Sus scrofa	Sri lanka	Wild	-	-	CR160	A	Nidup. et al. 2012 (Unpublished)
Sri Lanka4		SL33WP	HQ318504	Sus scrofa	Sri lanka	Wild	-	-	CR162	A	Nidup. et al. 2012 (Unpublished)
Sri Lanka5		SL40WP	HQ318505	Sus scrofa	Sri lanka	Wild	-	-	CR162	A	Nidup. et al. 2012 (Unpublished)
Sri Lanka6		SL45WP	HQ318506	Sus scrofa	Sri lanka	Wild	-	-	CR162	A	Nidup. et al. 2012 (Unpublished)
Sri Lanka7		SL46WP	HQ318507	Sus scrofa	Sri lanka	Wild	-	-	CR162	A	Nidup. et al. 2012 (Unpublished)
Sri Lanka8		SL47WP	HQ318508	Sus scrofa	Sri lanka	Wild	-	-	CR162	A	Nidup. et al. 2012 (Unpublished)
Sri Lanka9		SL35WP	HQ318509	Sus scrofa	Sri lanka	Wild	-	-	CR161	A	Nidup. et al. 2012 (Unpublished)
Sri Lanka10		SL41WP	HQ318510	Sus scrofa	Sri lanka	Wild	-	-	CR161	A	Nidup. et al. 2012 (Unpublished)
Sri Lanka11		SL42WP	HQ318511	Sus scrofa	Sri lanka	Wild	-	-	CR161	A	Nidup. et al. 2012 (Unpublished)
Sri Lanka12		SL10WP	HQ318512	Sus scrofa	Sri lanka	Wild	-	-	CR163	A	Nidup. et al. 2012 (Unpublished)
Sri Lanka13		SL29WP	HQ318513	Sus scrofa	Sri lanka	Wild	-	-	CR163	A	Nidup. et al. 2012 (Unpublished)
Sri Lanka14		SL39WP	HQ318514	Sus scrofa	Sri lanka	Wild	-	-	CR163	A	Nidup. et al. 2012 (Unpublished)
Sri Lanka15		SL36WP	HQ318515	Sus scrofa	Sri lanka	Wild	-	-	CR163	A	Nidup. et al. 2012 (Unpublished)
Sri Lanka16		SL43WP	HQ318516	Sus scrofa	Sri lanka	Wild	-	-	CR163	A	Nidup. et al. 2012 (Unpublished)
Sri Lanka17		SL44WP	HQ318517	Sus scrofa	Sri lanka	Wild	-	-	CR163	A	Nidup. et al. 2012 (Unpublished)
Sudan		GL952	DQ872976	Sus scrofa	Sudan	Wild?	-	-	CR164	NE	Larson et al. 2007 [24]
Sus celebensis			KM203891	Sus celebensis	Unspecified	Wild	-	-	-		Hu et al. 2014 [38]
Sweden			AF304203	Sus scrofa	Sweden	Wild	-	-	CR1	E1	Kijas and Andersson 2001 [10]
Sweden2		WB09	HM026615	Sus scrofa	Sweden	Wild	-	-	CR20	E1	Kim et al. 2011 [20]
Taiwan1			NC_014692 / GU147934	Sus scrofa taiwanensis	Taiwan (Reference sequence)	Wild	-	-	CR93	A	Ju et al. 2010 (Unpublished)
Taiwan2		GL53	AY884617	Sus scrofa	Taiwan	Wild	-	-	CR165	A	Larson et al. 2005 [14]
Taiwan3		FWBLY04	KT895077	Sus scrofa taivanus	Taiwan	Wild	-	-	CR166	A	Li et al. 2017 [34]
Taiwan4		GL231	AY884706	Sus scrofa taiwanensis	Taiwan	Wild	-	-	CR151	A	Larson et al. 2005 [14]
Taiwan5		GL930	DQ779415	Sus scrofa	Taiwan	Wild	-	-	CR31	A	Larson et. al. 2007 [26]
Taiwan6		GL931	DQ779416	Sus scrofa	Taiwan	Wild	-	-	CR167	A	Larson et. al. 2007 [26]
Taiwan7		GL932	DQ779417	Sus scrofa	Taiwan	Wild	-	-	CR168	A	Larson et. al. 2007 [26]
Taiwan8		GL933	DQ779418	Sus scrofa	Taiwan	Wild	-	-	CR168	A	Larson et. al. 2007 [26]
Taiwan9		GL1011	DQ779427	Sus scrofa	Taiwan	Wild	-	-	CR1	E1	Larson et. al. 2007 [26]
Taiwan10			EF606873	Sus scrofa taiwanensis	Taiwan	Wild	-	-	CR165	A	Jiang et al. 2007 (Unpublished)
Taiwan11		HLRS01	EU008084	Sus scrofa taiwanensis	Taiwan	Wild	-	-	CR93	A	Jiang et al. 2007 (Unpublished)
Taiwan12		TTCS01	EU008085	Sus scrofa taiwanensis	Taiwan	Wild	-	-	CR9	A	Jiang et al. 2007 (Unpublished)
Taiwan13		TTCS02	EU008086	Sus scrofa taiwanensis	Taiwan	Wild	-	-	CR168	A	Jiang et al. 2007 (Unpublished)
Taiwan14		TTDS01	EU008087	Sus scrofa taiwanensis	Taiwan	Wild	-	-	CR169	A	Jiang et al. 2007 (Unpublished)
Taiwan15		FWB02	KP987269	Sus scrofa taivanus	Taiwan	Wild	-	-	CR170	A	Li et al. 2017 [34]
Taiwan16		FWB03	KP987270	Sus scrofa taivanus	Taiwan	Wild	-	-	CR151	A	Li et al. 2017 [34]
Taiwan17		FWB04	KP987271	Sus scrofa taivanus	Taiwan	Wild	-	-	CR171	A	Li et al. 2017 [34]
Taiwan18		FWB05	KP987272	Sus scrofa taivanus	Taiwan	Wild	-	-	CR151	A	Li et al. 2017 [34]
Taiwan19		FWB06	KP987273	Sus scrofa taivanus	Taiwan	Wild	-	-	CR151	A	Li et al. 2017 [34]
Taiwan20		FWB07	KP987274	Sus scrofa taivanus	Taiwan	Wild	-	-	CR151	A	Li et al. 2017 [34]
Taiwan21		FWB08	KP987275	Sus scrofa taivanus	Taiwan	Wild	-	-	CR168	A	Li et al. 2017 [34]
Taiwan22		FWB09	KP987276	Sus scrofa taivanus	Taiwan	Wild	-	-	CR168	A	Li et al. 2017 [34]
Taiwan23		FWB10	KP987277	Sus scrofa taivanus	Taiwan	Wild	-	-	CR172	A	Li et al. 2017 [34]
Taiwan24		FWB11	KP987278	Sus scrofa taivanus	Taiwan	Wild	-	-	CR173	A	Li et al. 2017 [34]
Taiwan25		FWB12	KP987279	Sus scrofa taivanus	Taiwan	Wild	-	-	CR173	A	Li et al. 2017 [34]
Taiwan26		FWB13	KP987280	Sus scrofa taivanus	Taiwan	Wild	-	-	CR172	A	Li et al. 2017 [34]
Taiwan27		FWB14	KP987281	Sus scrofa taivanus	Taiwan	Wild	-	-	CR168	A	Li et al. 2017 [34]
Taiwan28		FWB15	KP987282	Sus scrofa taivanus	Taiwan	Wild	-	-	CR168	A	Li et al. 2017 [34]
Taiwan29		FWB16	KP987283	Sus scrofa taivanus	Taiwan	Wild	-	-	CR174	A	Li et al. 2017 [34]
Taiwan30		FWB17	KP987284	Sus scrofa taivanus	Taiwan	Wild	-	-	CR175	A	Li et al. 2017 [34]
Taiwan31		FWB18	KP987285	Sus scrofa taivanus	Taiwan	Wild	-	-	CR9	A	Li et al. 2017 [34]
Taiwan32		FWB19	KP987286	Sus scrofa taivanus	Taiwan	Wild	-	-	CR9	A	Li et al. 2017 [34]
Taiwan33		FWB20	KP987287	Sus scrofa taivanus	Taiwan	Wild	-	-	CR9	A	Li et al. 2017 [34]
Taiwan34		FWB21	KP987288	Sus scrofa taivanus	Taiwan	Wild	-	-	CR176	A	Li et al. 2017 [34]
Taiwan35		FWB22	KP987289	Sus scrofa taivanus	Taiwan	Wild	-	-	CR38	A	Li et al. 2017 [34]
Taiwan36		FWB23	KP987290	Sus scrofa taivanus	Taiwan	Wild	-	-	CR38	A	Li et al. 2017 [34]
Taiwan37		FWB24	KP987291	Sus scrofa taivanus	Taiwan	Wild	-	-	CR9	A	Li et al. 2017 [34]
Taiwan38		FWB25	KP987292	Sus scrofa taivanus	Taiwan	Wild	-	-	CR9	A	Li et al. 2017 [34]
Taiwan39		FWB26	KP987293	Sus scrofa taivanus	Taiwan	Wild	-	-	CR9	A	Li et al. 2017 [34]
Taiwan40		FWB27	KP987294	Sus scrofa taivanus	Taiwan	Wild	-	-	CR93	A	Li et al. 2017 [34]
Taiwan41		FWB28	KP987295	Sus scrofa taivanus	Taiwan	Wild	-	-	CR9	A	Li et al. 2017 [34]
Taiwan42		FWB29	KP987296	Sus scrofa taivanus	Taiwan	Wild	-	-	CR9	A	Li et al. 2017 [34]
Taiwan43		FWB30	KP987297	Sus scrofa taivanus	Taiwan	Wild	-	-	CR177	A	Li et al. 2017 [34]
Taiwan44		FWB31	KP987298	Sus scrofa taivanus	Taiwan	Wild	-	-	CR9	A	Li et al. 2017 [34]
Taiwan45		FWB32	KP987299	Sus scrofa taivanus	Taiwan	Wild	-	-	CR9	A	Li et al. 2017 [34]
Taiwan46		FWBLY01	KP987300	Sus scrofa taivanus	Taiwan	Wild	-	-	CR178	A	Li et al. 2017 [34]
Taiwan47		FWBLY02	KP987301	Sus scrofa taivanus	Taiwan	Wild	-	-	CR178	A	Li et al. 2017 [34]
Taiwan48		FWBLY03	KP987302	Sus scrofa taivanus	Taiwan	Wild	-	-	CR178	A	Li et al. 2017 [34]
Taiwan49		GL233	AY884708	Sus scrofa taiwanensis	Taiwan	Wild	D	-	CR168	A	Larson et al. 2005 [14]
Thailand 1		TWB01	AM779933	Sus scrofa	Thailand	Wild	-	-	CR179	A	Charoensook et al. 2011 [34]
Thailand 2		TWB02	AM779934	Sus scrofa	Thailand	Wild	-	-	CR179	A	Charoensook et al. 2011 [34]
Thailand 3		TWB03	AM779935	Sus scrofa	Thailand	Wild	-	-	CR42	A	Charoensook et al. 2011 [34]
Thailand 4		TWB04	AM779936	Sus scrofa	Thailand	Wild	-	-	CR179	A	Charoensook et al. 2011 [34]
Thailand 5		TWB05	AM779937	Sus scrofa	Thailand	Wild	-	-	CR179	A	Charoensook et al. 2011 [34]
Thailand 6		GL68	AY884630	Sus scrofa	Thailand	Wild	-	-	CR143	A	Larson et al. 2005 [14]
Thailand 7		GL775	DQ779403	Sus scrofa	Thailand	Wild	-	-	CR180	A	Larson et. al. 2007 [26]
Thailand 8		TWB06	FM244683	Sus scrofa	Thailand	Wild	-	-	CR9	A	Charoensook et al. 2008 (Conference paper)
Thailand 9		TWB07	FM244684	Sus scrofa	Thailand	Wild	-	-	CR14	A	Charoensook et al. 2008 (Conference paper)
Thailand 10		TWB08	FM244685	Sus scrofa	Thailand	Wild	-	-	CR14	A	Charoensook et al. 2008 (Conference paper)
Thailand 11		TWB09	FM244686	Sus scrofa	Thailand	Wild	-	-	CR9	A	Charoensook et al. 2008 (Conference paper)
Thailand 12		TWB10	FM244687	Sus scrofa	Thailand	Wild	-	-	CR14	A	Charoensook et al. 2008 (Conference paper)
Thailand 13		TWB11	FM244688	Sus scrofa	Thailand	Wild	-	-	CR14	A	Charoensook et al. 2008 (Conference paper)
Tonga1		PBM3	DQ444709	Sus scrofa	Tonga	Wild	-	-	CR42	A	Robins et. al. 2006 [30]
Tunisia1		WBTN959	JX894175	Sus scrofa	Tunisia	Wild	-	-	CR181	E1	Ottoni et al. 2012 [16]
Tunisia2		WBTN960	JX894176	Sus scrofa	Tunisia	Wild	-	-	CR181	E1	Ottoni et al. 2012 [16]
Tunisia3		WBTN961	JX894177	Sus scrofa	Tunisia	Wild	-	-	CR181	E1	Ottoni et al. 2012 [16]
Tunisia4		WBTN962	JX894178	Sus scrofa	Tunisia	Wild	-	-	CR181	E1	Ottoni et al. 2012 [16]
Tunisia5		WBTN963	JX894179	Sus scrofa	Tunisia	Wild	-	-	CR181	E1	Ottoni et al. 2012 [16]
Tunisia6		WBTN964	JX894180	Sus scrofa	Tunisia	Wild	-	-	CR182	NE	Ottoni et al. 2012 [16]
Tunisia7		WBTN965	JX894181	Sus scrofa	Tunisia	Wild	-	-	CR181	E1	Ottoni et al. 2012 [16]
Tunisia8		WBTN966	JX894182	Sus scrofa	Tunisia	Wild	-	-	CR181	E1	Ottoni et al. 2012 [16]
Tunisia9		WB10	HM026616	Sus scrofa	Tunisia	Wild	-	-	CR181	E1	Kim et al. 2011 [20]
Tunisia10			KC608846	Sus scrofa	Tunisia	Wild	-	-	CR182	NE	Hajji and Zachos 2011 [31] / Vilaça et al. 2014 [22]
Tunisia11			KC608847	Sus scrofa	Tunisia	Wild	-	-	CR181	E1	Hajji and Zachos [31] / Vilaça et al. [22]
Turkmenistan 1		GL1009	DQ872980	Sus scrofa	Turkmenistan	Wild	-	-	CR9	A	Larson et al. 2007 [24]
Turkey1		GL55	AY884619	Sus scrofa	Turkey	Wild	-	-	CR183	NE	Larson et al. 2005 [14]
Turkey2		GL754	DQ872940	Sus scrofa	Turkey	Wild	-	-	CR45	NE	Larson et al. 2007 [24]
Turkey3		GL940	DQ872966	Sus scrofa	Turkey	Wild	-	-	CR45	NE	Larson et al. 2007 [24]
Turkey4		TK107	JX894159	Sus scrofa	Turkey	Wild	-	-	CR183	NE	Ottoni et al. 2012 [16]
Turkey5		TK119	JX894160	Sus scrofa	Turkey	Wild	-	-	CR183	NE	Ottoni et al. 2012 [16]
Turkey6		TK126	JX894161	Sus scrofa	Turkey	Wild	-	-	CR183	NE	Ottoni et al. 2012 [16]
Turkey7		Tp1	JX894162	Sus scrofa	Turkey	Wild	-	-	CR184	E1	Ottoni et al. 2012 [16]
Turkey8		Tp10	JX894163	Sus scrofa	Turkey	Wild	-	-	CR183	NE	Ottoni et al. 2012 [16]
Turkey9		Tp11	JX894164	Sus scrofa	Turkey	Wild	-	-	CR183	NE	Ottoni et al. 2012 [16]
Turkey10		Tp12	JX894165	Sus scrofa	Turkey	Wild	-	-	CR183	NE	Ottoni et al. 2012 [16]
Turkey11		Tp2	JX894166	Sus scrofa	Turkey	Wild	-	-	CR183	NE	Ottoni et al. 2012 [16]
Turkey12		Tp7	JX894171	Sus scrofa	Turkey	Wild	-	-	CR183	NE	Ottoni et al. 2012 [16]
Turkey13		Tp8	JX894172	Sus scrofa	Turkey	Wild	-	-	CR183	NE	Ottoni et al. 2012 [16]
Turkey14		WBTR514	JX894183	Sus scrofa	Turkey	Wild	-	-	CR1	E1	Ottoni et al. 2012 [16]
Turkey15		WBTR515	JX894184	Sus scrofa	Turkey	Wild	-	-	CR185	NE	Ottoni et al. 2012 [16]
Turkey16		WBTR516	JX894185	Sus scrofa	Turkey	Wild	-	-	CR185	NE	Ottoni et al. 2012 [16]
Turkey17		WBTR517	JX894186	Sus scrofa	Turkey	Wild	-	-	CR185	NE	Ottoni et al. 2012 [16]
Ukraine1		WBUA1267	JX894187	Sus scrofa	Ukraine	Wild	-	-	CR1	E1	Ottoni et al. 2012 [16]
Ukraine2		WBUA1268	JX894188	Sus scrofa	Ukraine	Wild	-	-	CR1	E1	Ottoni et al. 2012 [16]
Ukraine3			KC608844	Sus scrofa	Ukraine	Wild	-	-	CR5	E1	Vilaça et al. 2014 [22]
Vietnam1		GL763	DQ779399	Sus scrofa	Vietnam	Wild	-	-	CR186	A	Larson et. al. 2007 [26]
Vietnam2		wbvnm7	EF545584	Sus scrofa	Vietnam	Wild	-	-	CR9	A	Wu et al. 2007 [6]
West Caucasus		GL935	DQ872965	Sus scrofa	West Caucasus	Wild	-	-	CR1	E1	Larson et al. 2007 [24]
WBMorocCR1		WBMorocCR1	KU664554	Sus scrofa	Morocco	Wild	-	-	CR1	E1	Present study
WBMorocCR2		WBMorocCR2	KU664555	Sus scrofa	Morocco	Wild	-	-	CR1	E1	Present study
WBMorocCR3		WBMorocCR3	KU664556	Sus scrofa	Morocco	Wild	-	-	CR1	E1	Present study
WBMorocCR4		WBMorocCR4	KU664557	Sus scrofa	Morocco	Wild	-	-	CR1	E1	Present study
WBMorocCR5		WBMorocCR5	KU664558	Sus scrofa	Morocco	Wild	-	-	CR1	E1	Present study
Some samples obtained in a country belong to the haplotypes present also in other countries. Therefore, these samples sometimes appear in unexpected places in the phylogenetic trees and Networks.
For example, Armenia1 and Armenia8 belong to haplotype CR1, the most widely distributed haplotype.

## Sheet: Table C
(C) Table with the Y-chromosome sequences obtained from GenBank and those from this study
Name: This is the name given to the sequences in this study.
Y CHROMOSOME
Name	Region	Accession number	Species	Haplotypes according Ramírez et al. [1]	Source
UTYin9 haplo 1 & 2	UTYin9	EU549800	Sus scrofa	1 - 2	Ramírez et al. 2009 [1]
UTYin9 haplo 3	UTYin9	EU549801	Sus scrofa	3	Ramírez et al. 2009 [1]
UTYin1 haplo 1 & 2	UTYin1	EU549788	Sus scrofa	1 - 2	Ramírez et al. 2009 [1]
UTYin1 haplo 3	UTYin1	EU549790	Sus scrofa	3	Ramírez et al. 2009 [1]
UTYin1 Cliffe	UTYin1	FN186005	Sus scrofa	-	Cliffe et al. 2010 [35]
USP9 in24 haplo 1 & 2	USP9 in24	EU549792	Sus scrofa	1 - 2	Ramírez et al. 2009 [1]
USP9 in24 haplo 3	USP9 in24	EU549793	Sus scrofa	3	Ramírez et al. 2009 [1]
AMELY haplo 1	AMELY	EU549798	Sus scrofa	1	Ramírez et al. 2009 [1]
AMELY haplo 2	AMELY	EU549797	Sus scrofa	2	Ramírez et al. 2009 [1]
AMELY haplo 3	AMELY	EU549799	Sus scrofa	3	Ramírez et al. 2009 [1]
AMELY	AMELY	AB091792	Sus scrofa	1	Iwase et al . 2003 [36]
WBMoroc2 (UTYin1)	UTYin1	KU664551	Sus scrofa	2	Present study
WBMoroc2 (UTYin9)	UTYin9	KU664552	Sus scrofa	2	Present study
WBMoroc2 (USP9 in24)	USP9 in24	KU664550	Sus scrofa	2	Present study
WBMoroc2 (AMELY)	AMELY	KU664549	Sus scrofa	2	Present study

## Sheet: References
	References
1	Ramírez O, Ojeda A, Tomàs A, Gallardo D, Huang LS, Folch JM, et al. Integrating Y-chromosome, mitochondrial, and autosomal data to analyze the origin of pig breeds. Mol Biol Evol. 2009;26(9): 2061-72. doi:10.1093/molbev/msp118. PMID: 19535739
2	Giuffra E, Kijas JM, Amarger V, Carlborg O, Jeon JT, Andersson L. The origin of the domestic pig: independent domestication and subsequent introgression. Genetics. 2000 Apr;154(4): 1785-91. PMID: 10747069; PMC1461048
3	Mona S, Randi E, Tommaseo-Ponzetta M. Evolutionary history of the genus Sus inferred from cytochrome b sequences. Mol Phylogenet Evol. 2007;45(2): 757-62. doi:10.1016/j.ympev.2007.05.025. PMID: 17629713
4	Randi E, Lucchini V, Diong CH. Evolutionary genetics of the suiformes as reconstructed using mtDNA sequencing. J Mamm Evol. 1996;3(2):163-94. doi:10.1007/BF01454360
5	Randi E, D′Huart JP, Lucchini V, Aman R. Evidence of two genetically deeply divergent species of warthog, Phacochoerus africanus and P. aethiopicus (Artiodactyla: Suiformes) in East Africa. Mamm Biol. 2002;67(2): 91–96. doi:10.1078/1616-5047-00013
6	Wu G-S, Yao Y-G, Qu K-X, Ding Z-L, Li H, Palanichamy MG, et al. Population phylogenomic analysis of mitochondrial DNA in wild boars and domestic pigs revealed multiple domestication events in East Asia. Genome Biol. BioMed Central; 2007 Nov 19;8(11): R245-R245. doi:10.1186/gb-2007-8-11-r245. PMID: 18021448; PMC2258183
7	Wu GS. Molecular Phylogeny and Phylogeography of Suidae. Zoological Research. 2006;27(2): 197-201. Available from: http://www.zoores.ac.cn/EN/abstract/abstract2555.shtml
8	Gongora J, Cuddahee RE, Nascimento FF do, Palgrave CJ, Lowden S, Ho SYW, et al. Rethinking the evolution of extant sub-Saharan African suids (Suidae, Artiodactyla). Zool Scr. 2011 Jul 14;40(4): 327-35. doi:10.1111/j.1463-6409.2011.00480.x
9	Watanobe T, Okumura N, Ishiguro N, Nakano M, Matsui A, Sahara M, et al. Genetic relationship and distribution of the Japanese wild boar (Sus scrofa leucomystax) and Ryukyu wild boar (Sus scrofa riukiuanus) analysed by mitochondrial DNA. Mol Ecol. 1999 Sep;8(9):1509-12. doi:10.1046/j.1365-294x.1999.00729.x. PMID: 10564456
10	Kijas JMH, Andersson L. A Phylogenetic Study of the Origin of the Domestic Pig Estimated from the Near-Complete mtDNA Genome. J Mol Evol. 2001;52(3): 302-8. doi:10.1007/s002390010158. PMID: 11428467
11	Yoshikawa S., Mimura M., Watanabe S., Lin L.-K., Ota H., Mizoguchi Y. Historical Relationships among Wild Boar Populations of the Ryukyu Archipelago and Other Eurasian regions, as Inferred from Mitochondrial Cytochrome b Gene Sequences. Zool Sci. 2016; 33(5): 520–526. doi: doi.org/10.2108/zs160025. PMID: 27715420
12	Ramayo Y, Shemeret'eva IN, Pérez-Enciso M. Mitochondrial DNA diversity in wild boar from the Primorsky Krai Region (East Russia). Anim Genet. 2011 Feb;42(1): 96-9. doi:10.1111/j.1365-2052.2010.02074.x
13	Alves E, Ovilo C, Rodriguez MC, Silio L. Mitochondrial DNA sequence variation and phylogenetic relationships among Iberian pigs and other domestic and wild pig populations. Anim Genet. 2003 Oct;34(5): 319-24. doi:10.1046/j.1365-2052.2003.01010.x. PMID: 14510666
14	Larson G, Dobney K, Albarella U, Fang M, Matisoo-Smith E, Robins J, et al. Worldwide Phylogeography of Wild Boar Reveals Multiple Centers of Pig Domestication. Science (80- ). 2005 Mar 10;307(5715): 1618 LP-1621. doi:10.1126/science.1106927. PMID: 15761152
15	Scandura M, Iacolina L, Crestanello B, Pecchioli E, Di Benedetto MF, Russo V, et al. Ancient vs. recent processes as factors shaping the genetic variation of the European wild boar: Are the effects of the last glaciation still detectable? Mol Ecol. 2008;17(7): 1745-62. doi:10.1111/j.1365-294X.2008.03703.x. PMID: 18371016
16	Ottoni C, Flink LG, Evin A, Geörg C, De Cupere B, Van Neer W, et al. Pig domestication and human-mediated dispersal in western Eurasia revealed through ancient DNA and geometric morphometrics. Mol Biol Evol. 2012 Nov 22;30 (4): 824-832 doi:10.1093/molbev/mss261. PMID: 23180578; PMC3603306
17	Célio Alves P, Pinheiro I, Godinho R, Vicente J, Gortázar C, Scandura M. Genetic diversity of wild boar populations and domestic pig breeds (Sus scrofa) in South-western Europe. Biol J Linn Soc. 2010 Dec 19 [cited 2017 Feb 5];101(4):797-822. doi: 10.1111/j.1095-8312.2010.01530.x
18	Veličković N Djan, , Ferreira E, Stergar M, Obreht D, Maletić V, Fonseca C. From north to south and back: the role of the Balkans and other southern peninsulas in the recolonization of Europe by wild boar. J. Biogeogr. 2015; 42(4): 716–728. doi: 10.1111/jbi.12458
19	Fang M, Andersson L. Mitochondrial diversity in European and Chinese pigs is consistent with population expansions that occurred prior to domestication. Proc R Soc B Biol Sci. London: The Royal Society; 2006 Jul 22;273(1595): 1803-10. doi:10.1098/rspb.2006.3514 PMID: 16790414; PMC1634785
20	Kim B-W, Cho I-C, Park M-S, Zhong T, Lim H-T, Lee S-S, et al. Characterization of the European type of maternal lineage evident in extant Jeju native pigs. Genes Genomics. 2011;33(2): 111-7. doi:10.1007/s13258-010-0129-z
21	Tanaka K, Iwaki Y, Takizawa T, Dorji, T, Tshering, G, Kurosawa, Y, et al. Mitochondrial diversity of native pigs in the mainland South and South-east Asian countries and its relationships between local wild boars. Anim Sci. 2008; 79(4): 417–434. doi:10.1111/j.1740-0929.2008.00546.x
22	Vilaça ST, Biosa D, Zachos F, Iacolina L, Kirschning J, Alves PC, et al. Mitochondrial phylogeography of the European wild boar: the effect of climate on genetic diversity and spatial lineage sorting across Europe. J Biogeogr. 2014 May 1;41(5):987-98. doi:10.1111/jbi.12268
23	Alexandri P, Triantafyllidis A, Papakostas S, Chatzinikos E, Platis P, Papageorgiou N, et al. The Balkans and the colonization of Europe: the post-glacial range expansion of the wild boar, Sus scrofa. J Biogeogr. 2012; 39.doi:10.1111/j.1365-2699.2011.02636.x
24	Larson G, Albarella U, Dobney K, Rowley-Conwy P, Schibler J, Tresset A, et al. Ancient DNA, pig domestication, and the spread of the Neolithic into Europe. Proc Natl Acad Sci U S A. National Academy of Sciences; 2007 Sep 25;104(39): 15276-81. doi:10.1073/pnas.0703411104. PMID: 17855556; PMC1976408
25	Kusza S, Podgórski T, Scandura M, Borowik T, Jávor A, Sidorovich V, et al. Contemporary Genetic Structure, Phylogeography and Past Demographic Processes of Wild Boar Sus scrofa Population in Central and Eastern Europe. PLoS ONE. 2014;9(3) e91401. doi:10.1371/journal.pone.0091401
26	Larson G, Cucchi T, Fujita M, Matisoo-Smith E, Robins J, Anderson A. et al. Phylogeny and ancient DNA of Sus provides insights into neolithic expansion in Island Southeast Asia and Oceania. PNAS. 2007; 104(12): 4834–4839. doi: 10.1073/pnas.0607753104
27	Jin L, Zhang M, Ma J, Zhang J, Zhou C, Liu Y, et al. Mitochondrial DNA Evidence Indicates the Local Origin of Domestic Pigs in the Upstream Region of the Yangtze River. PLoS ONE. 2012; 7(12): e51649. doi: 10.1371/journal.pone.0051649. PMID: 23272130. PMC3521662
28	Larson G, Liu R, Zhao X, Yuan J, Fuller D, Barton L, etl al. Patterns of East Asian pig domestication, migration, and turnover revealed by modern and ancient DNA. Proc Natl Acad Sci U S A. 2010 Apr 27; 107(17): 7686–7691. doi:10.1073/pnas.0912264107. PMID: 20404179. PMC2867865.
29	Okumura N, Ishiguro N, Nakano M, Hirai K, Matsui A, Sahara M. Geographic population structure and sequence divergence in the mitochondrial DNA control region of the Japanese wild boar (Sus scrofa leucomystax), with reference to those of domestic pigs. Biochem Genet. 1996;34(5):179-89. doi:10.1007/BF02407018. PMID: 8813051
30	Robins JH, Ross HA, Allen MS, Matisoo-Smith E. Taxonomy: Sus bucculentus revisited. Nature. 2006; 440(7086), E7–E7. doi: 10.1038/nature04770. PMID: 16612336
31	Goedbloed DJ, Megens HJ, Van Hooft P, Herrero-Medrano JM, Lutz W, Alexandri P, et al. Genome-wide single nucleotide polymorphism analysis reveals recent genetic introgression from domestic pigs into Northwest European wild boar populations. Mol Ecol. 2013;22(3): 856–866. doi: 10.1111/j.1365-294X.2012.05670.x. PMID: 22731769
32	Veličković N, Djan M, Ferreira E, Stergar M, Obreht D, Maletić V, Fonseca C.From north to south and back: the role of the Balkans and other southern peninsulas in the recolonization of Europe by wild boar. J. Biogeogr. 2015; 42(4): 716–728. doi:10.1111/jbi.12458
33	van Asch B, Pereira F, Santos LS, Carneiro J, Santos N, Amorim A. Mitochondrial lineages reveal intense gene flow between Iberian wild boars and South Iberian pig breeds. Anim Genet. 2012;43(1): 35–41. doi: 10.1111/j.1365-2052.2011.02222.x. PMID: 22221023.
34	Li KY, KT. Li CH. Yang MH. Hwang SW. Chang SM. Lin HJ. Wu EB. Basilio RSA. Vega RP. Laude, Ju, YT. Insular East Asia pig dispersal and vicariance inferred from Asian wild boar genetic evidence1. J. Anim. 2017. Sci. 95:1451-1466. doi:10.2527/jas.2016.1117
35	Cliffe KM, Day AE, Bagga M, Siggens K, Quilter CR, Lowden S, et al. Analysis of the non-recombining Y chromosome defines polymorphisms in domestic pig breeds: ancestral bases identified by comparative sequencing. Anim Genet. Blackwell Publishing Ltd; 2010 Dec 1;41(6): 619-29. doi:10.1111/j.1365-2052.2010.02070.x. PMID: 20477804
36	Iwase M, Satta Y, Hirai Y, Hirai H, Imai H, Takahata N. The amelogenin loci span an ancient pseudoautosomal boundary in diverse mammalian species. Proc Natl Acad Sci U S A. The National Academy of Sciences; 2003 Apr 29;100(9): 5258-63. doi:10.1073/pnas.0635848100. PMID: 12672962; PMC154332
37	Ojeda A, Rozas J, Folch JM, Pérez-Enciso M. Unexpected High Polymorphism at the FABP4 Gene Unveils a Complex History for Pig Populations. Genetics. Copyright © 2006 by the Genetics Society of America; 2006 Dec 7;174(4): 2119-27. doi:10.1534/genetics.106.063057. PMID: 17057239; PMC1698616
38	Hu X, Li K, Gao L. The complete mitochondrial genome of Celebes wild boar, Sus celebensis (Cetartiodactyla: Suina: Suidae), and comparative mitochondrial genomics of the Sus species. Mitochondrial DNA. 2016;27: 1476-1477. doi:10.3109/19401736.2014.953099. PMID: 25162119
39	Hajji GEM, Zachos FE. Mitochondrial and nuclear DNA analyses reveal pronounced genetic structuring in Tunisian wild boar Sus scrofa. Eur J Wildl Res. 2011;57(3): 449-56. doi: 10.1007/s10344-010-0452-3
