# Supplementary material for: Contacts in the last 90,000 years over the Strait of Gibraltar evidenced by genetic analysis of wild boar (Sus scrofa)
Source: PLoS One. 2017 Jul 25;12(7):e0181929. doi: 10.1371/journal.pone.0181929 (PMC5526546; doi:10.1371/journal.pone.0181929)
Supplement: S7 Table — (A) Cytochrome b haplotypes (B) Control region haplotypes. (XLSX) [file pone.0181929.s007.xlsx]

## Sheet: (A) CB
	S7 Table. Number of detected haplotypes in this study of wild boar (Sus scrofa), and its frequency.
	(A) Cytochrome b haplotypes (B) Control region haplotypes.
(A)
	Haplotype	Geographical origina						TOTAL	Haplotype (%)b
		Europe (without Italy)	Africa	Italy	Near East	Asia	Oceania
	CB1					1		1	0.28
	CB2					1		1	0.28
	CB3	7				66	2	75	20.66
	CB4						1	1	0.28
	CB5	1						1	0.28
	CB6	1						1	0.28
	CB7	2						2	0.55
	CB8	2						2	0.55
	CB9	31	6	2	4	4		47	12.95
	CB10					1		1	0.28
	CB11					1		1	0.28
	CB12					2		2	0.55
	CB13					2		2	0.55
	CB14					2		2	0.55
	CB15					2		2	0.55
	CB16	2				10		12	3.31
	CB17					33		33	9.09
	CB18					5		5	1.38
	CB19					1		1	0.28
	CB20					2		2	0.55
	CB21					1		1	0.28
	CB22					1		1	0.28
	CB23					1		1	0.28
	CB24					1		1	0.28
	CB25					1		1	0.28
	CB26					1		1	0.28
	CB27					1		1	0.28
	CB28					3		3	0.83
	CB29	1						1	0.28
	CB30	1						1	0.28
	CB31					2		2	0.55
	CB32					22	8	30	8.26
	CB33					2		2	0.55
	CB34					2		2	0.55
	CB35					3		3	0.83
	CB36					4		4	1.1
	CB37					2		2	0.55
	CB38				1			1	0.28
	CB39				2			2	0.55
	CB40				1			1	0.28
	CB41				1			1	0.28
	CB42			2				2	0.55
	CB43			2				2	0.55
	CB44			1				1	0.28
	CB45			3				3	0.83
	CB46			1				1	0.28
	CB47			1				1	0.28
	CB48					2		2	0.55
	CB49					1		1	0.28
	CB50					2		2	0.55
	CB51					3		3	0.83
	CB52					6		6	1.65
	CB53					2		2	0.55
	CB54					2		2	0.55
	CB55					1		1	0.28
	CB56					1		1	0.28
	CB57					2		2	0.55
	CB58					1		1	0.28
	CB59					1		1	0.28
	CB60					1		1	0.28
	CB61					1		1	0.28
	CB62					1		1	0.28
	CB63					1		1	0.28
	CB64					1		1	0.28
	CB65					1		1	0.28
	CB66					8		8	2.2
	CB67					2		2	0.55
	CB68					2		2	0.55
	CB69					2		2	0.55
	CB70					1		1	0.28
	CB71					1		1	0.28
	CB72					1		1	0.28
	CB73					2		2	0.55
	CB74					1		1	0.28
	CB75					1		1	0.28
	CB76					1		1	0.28
	CB77					1		1	0.28
	CB78					1		1	0.28
	CB79					1		1	0.28
	CB80					1		1	0.28
	CB81					1		1	0.28
	CB82					1		1	0.28
	CB83					1		1	0.28
	CB84					1		1	0.28
	CB85					1		1	0.28
	CB86					1		1	0.28
	CB87					1		1	0.28
	CB88					1		1	0.28
	CB89					1		1	0.28
	CB90		1					1	0.28
	CB91	4						4	1.1
	CB92	5						5	1.38
	CB93	1						1	0.28
	CB94	1						1	0.28
	CB95	1						1	0.28
	CB96	7						7	1.93
	CB97					1		1	0.28
	CB98					1		1	0.28
	CB99			2				2	0.55
	CB100	1						1	0.28
	CB101	1						1	0.28
	CB102	1						1	0.28
	CB103					1		1	0.28
	CB104					1		1	0.28
	CB105					1		1	0.28
	CB106				1			1	0.28
	CB107	1						1	0.28
							TOTAL	363	100
	aGeographical origin:
		EUROPE: Belgium, Bulgaria, Europe, Portugal, Romania, Spain, Sweden, United Kingdom
		ITALY: Italy, Sardinia
		NEAR EAST: Iran, Israel, Turkey
		AFRICA: Morocco, Tunisia
		ASIA: Asia, China, Indonesia, Japan, Korea, Malaysia, Mongolia, Russia, Sri Lanka, Taiwan, Vietnam
		OCEANIA: Australia, Papúa New Guinea
	bHaplotypes (%): percentage of each haplotype in this study

## Sheet: (B) CR
	(A) Cytochrome b haplotypes (B) Control region haplotypes.
(B)	Haplotype	Geographical origina						TOTAL	Haplotype (%)b
		Europe (without Italy)	Africa	Italy	Near East	Asia	Oceania
	CR1	236	7	38	5	3	1	290	23.87
	CR2				10			10	0.82
	CR3	1			1			2	0.16
	CR4				1			1	0.08
	CR5	59		2	1			62	5.1
	CR6				1			1	0.08
	CR7	59		31	1		2	93	7.65
	CR8					20		20	1.65
	CR9	1			2	22		25	2.06
	CR10	1						1	0.08
	CR11	6						6	0.49
	CR12	8						8	0.66
	CR13	1				2		3	0.25
	CR14	11				4		15	1.23
	CR15					2		2	0.16
	CR16					3		3	0.25
	CR17					6		6	0.49
	CR18					1		1	0.08
	CR19					5		5	0.41
	CR20	5		1			1	7	0.58
	CR21	6						6	0.49
	CR22	10						10	0.82
	CR23	1						1	0.08
	CR24					1		1	0.08
	CR25					1		1	0.08
	CR26	3						3	0.25
	CR27	1						1	0.08
	CR28	1						1	0.08
	CR29	1						1	0.08
	CR30					11		11	0.91
	CR31	1		4		7		12	0.99
	CR32					10		13	0.82
	CR33				1	8		9	0.74
	CR34	1				3		4	0.33
	CR35					1		1	0.08
	CR36					1		1	0.08
	CR37					1		1	0.08
	CR38					4		4	0.33
	CR39					1		1	0.08
	CR40					1		1	0.08
	CR41					1		1	0.08
	CR42	1		1		5	1	8	0.66
	CR43					2		2	0.16
	CR44					1		1	0.08
	CR45	13			18			31	2.55
	CR46				16			16	1.32
	CR47	3						3	0.25
	CR48	7		1				8	0.66
	CR49	1		1				2	0.16
	CR50	1						1	0.08
	CR51					1		1	0.08
	CR52	78						78	6.42
	CR53	1						1	0.08
	CR54	2						2	0.16
	CR55	2						2	0.16
	CR56	2						2	0.16
	CR57	1						1	0.08
	CR58	1						1	0.08
	CR59	1						1	0.08
	CR60	9		1				10	0.82
	CR61	1						1	0.08
	CR62	1						1	0.08
	CR63	1						1	0.08
	CR64	1						1	0.08
	CR65	1						1	0.08
	CR66	1						1	0.08
	CR67	2						2	0.16
	CR68	2						2	0.16
	CR69	5						5	0.41
	CR70	2		3				5	0.41
	CR71	1						1	0.08
	CR72	1						1	0.08
	CR73	1						1	0.08
	CR74	1						1	0.08
	CR75					1		1	0.08
	CR76					1		1	0.08
	CR77					4		4	0.33
	CR78					1		1	0.08
	CR79					1		1	0.08
	CR80					1		1	0.08
	CR81					2		2	0.16
	CR82					1		1	0.08
	CR83					4		4	0.33
	CR84					1		1	0.08
	CR85					2		2	0.16
	CR86					1		1	0.08
	CR87					1		1	0.08
	CR88					1		1	0.08
	CR89					1		1	0.08
	CR90					1		1	0.08
	CR91				4			4	0.33
	CR92				1			1	0.08
	CR93				1	3		4	0.33
	CR94				1			1	0.08
	CR95			19				19	1.56
	CR96			41				41	3.37
	CR97			2				2	0.16
	CR98			1				1	0.08
	CR99			3				3	0.25
	CR100			1				1	0.08
	CR101			3				3	0.25
	CR102			1				1	0.08
	CR103			1				1	0.08
	CR104			1				1	0.08
	CR105					1		1	0.08
	CR106					2		2	0.16
	CR107					2		2	0.16
	CR108					1		1	0.08
	CR109					1		1	0.08
	CR110					24		24	1.98
	CR111					2		2	0.16
	CR112					2		2	0.16
	CR113					1		1	0.08
	CR114					1		1	0.08
	CR115					16		16	1.32
	CR116					19		19	1.56
	CR117					1		1	0.08
	CR118					2		2	0.16
	CR119					1		1	0.08
	CR120					1		1	0.08
	CR121					1		1	0.08
	CR122					1		1	0.08
	CR123					1		1	0.08
	CR124					1		1	0.08
	CR125					1		1	0.08
	CR126					1		1	0.08
	CR127					12		12	0.99
	CR128					1		1	0.08
	CR129					1		1	0.08
	CR130					1		1	0.08
	CR131					1		1	0.08
	CR132					1		1	0.08
	CR133					1		1	0.08
	CR134					1		1	0.08
	CR135					1		1	0.08
	CR136					2		2	0.16
	CR137					1		1	0.08
	CR138					1		1	0.08
	CR139					1		1	0.08
	CR140		1					1	0.08
	CR141		1					1	0.08
	CR142					1		1	0.08
	CR143					4		4	0.33
	CR144					1		1	0.08
	CR145					2		2	0.16
	CR146					1		1	0.08
	CR147	52						52	4.28
	CR148	3						3	0.25
	CR149	1						1	0.08
	CR150					5		5	0.41
	CR151					8		8	0.66
	CR152			1				1	0.08
	CR153			1				1	0.08
	CR154			1				1	0.08
	CR155	1						1	0.08
	CR156						1	1	0.08
	CR157	1						1	0.08
	CR158	1						1	0.08
	CR159	1						1	0.08
	CR160					2		2	0.16
	CR161					4		4	0.33
	CR162					5		5	0.41
	CR163					6		6	0.49
	CR164		1					1	0.08
	CR165					2		2	0.16
	CR166					1		1	0.08
	CR167					1		1	0.08
	CR168					8		8	0.66
	CR169					1		1	0.08
	CR170					1		1	0.08
	CR171					1		1	0.08
	CR172					2		2	0.16
	CR173					2		2	0.16
	CR174					1		1	0.08
	CR175					1		1	0.08
	CR176					1		1	0.08
	CR177					1		1	0.08
	CR178					3		3	0.25
	CR179					4		4	0.33
	CR180					1		1	0.08
	CR181		9					9	0.74
	CR182		2					2	0.16
	CR183				10			10	0.82
	CR184				1			1	0.08
	CR185				3			3	0.25
	CR186					1		1	0.08
							TOTAL	1218	100
	aGeographical origin:
		EUROPE: Austria, Balkan Peninsula, Belgium, Bosnia and Herzegovina, Bulgaria, Central and Eastern Europe, Corsica, Croatia, Czech Republic, Europe, France, Georgia, Germany, Greece, Holland, Hungary, Louxembourg, Macedonia, Netherlands, Poland, Portugal, Romania, Russia1, Serbia, Slovakia, Slovenia, Spain, Sweden, Ukraine, West Caucasus
		AFRICA: Morocco, Tunisia, Sudan
		ITALY: Italy, Sardinia
		NEAR EAST: Armenia, Egypt, Iran, Iraq, Turkey
		ASIA: Asia, Buthan, Cambodia, China, French Polynesia, India, Indonesia, Japan, Korea, Malaysia, Mongolia, Myanmar, Nepal, Pakistan, Russia (except Russia1), Sri lanka, Taiwan, Thailand, Turkemistan, Vietnam
		OCEANIA: Papua New Guinea, Solomon Islands, Tonga
	bHaplotypes (%): percentage of each haplotype in this study
